# Supplementary material for: Not every estimate counts – evaluation of cell composition estimation approaches in brain bulk tissue data
Source: Genome Med. 2023 Jun 7;15:41. doi: 10.1186/s13073-023-01195-2 (PMC10245417; doi:10.1186/s13073-023-01195-2)
Supplement: Supplementary file 2 — Additional file 2. [file 13073_2023_1195_MOESM2_ESM.tsv]

IlmnID	CETS.seqnames	CETS.start	CETS.end	CETS.strand	neuron	glia	region_type	symbol	CpG_Gene_Region	Endothelial_Genes	GabaPV_Genes	GabaRelnCalb_Genes	GabaVIPReln_Genes	Microglia_Genes	Microglia_activation_Genes	Microglia_deactivation_Genes	Oligo_Genes	OligoPrecursors_Genes	Pyramidal_Genes	Astrocyte_Genes
cg25641997	chr11	64068491	64068491	+	0.437417603685434	0.162294317367382	Up1to5Kb	ESRRA	cg25641997_ESRRA_Up1to5Kb	NA	NA	NA	NA	NA	NA	NA	NA	NA	NA	NA
cg00351119	chr6	143836747	143836747	-	0.752878932498588	0.324341110530812	Up1to5Kb	FUCA2	cg00351119_FUCA2_Up1to5Kb	NA	NA	NA	NA	NA	NA	NA	NA	NA	NA	NA
cg04498739	chr7	95226308	95226308	-	0.447482829023757	0.074802928970321	Promoters	PDK4	cg04498739_PDK4_Promoters	NA	NA	NA	NA	NA	NA	NA	NA	NA	NA	Yes
cg06849477	chr22	45072724	45072724	+	0.686441233900999	0.239065027650228	Promoters	PRR5	cg06849477_PRR5_Promoters	NA	NA	NA	NA	NA	NA	NA	NA	NA	NA	Yes
cg09911755	chr17	45899773	45899773	-	0.585975139107296	0.190260236264836	Up1to5Kb	OSBPL7	cg09911755_OSBPL7_Up1to5Kb	NA	NA	NA	NA	NA	NA	NA	NA	NA	NA	NA
cg09315887	chr7	105753386	105753386	-	0.16519969823666	0.570272990734608	Promoters	SYPL1	cg09315887_SYPL1_Promoters	NA	NA	NA	NA	NA	NA	NA	NA	NA	NA	NA
cg18801311	chr12	6417620	6417620	+	0.811081915451274	0.580099060329741	Up1to5Kb	PLEKHG6	cg18801311_PLEKHG6_Up1to5Kb	NA	NA	NA	NA	NA	NA	NA	NA	NA	NA	NA
cg02636659	chr7	150928707	150928707	+	0.415219258826553	0.86616572326175	Promoters	CHPF2	cg02636659_CHPF2_Promoters	NA	NA	NA	NA	NA	NA	NA	NA	NA	NA	NA
cg11808874	chr2	70529494	70529494	-	0.54749471203016	0.842946711307996	Up1to5Kb	FAM136A	cg11808874_FAM136A_Up1to5Kb	NA	NA	NA	NA	NA	NA	NA	NA	NA	NA	NA
cg17332638	chr2	70529497	70529497	-	0.487545490126874	0.753033216476765	Up1to5Kb	FAM136A	cg17332638_FAM136A_Up1to5Kb	NA	NA	NA	NA	NA	NA	NA	NA	NA	NA	NA
cg09590068	chr12	54400494	54400494	+	0.307313098316497	0.68080020992833	Up1to5Kb	HOXC8	cg09590068_HOXC8_Up1to5Kb	NA	NA	NA	NA	NA	NA	NA	NA	NA	NA	NA
cg16554020	chr19	12863295	12863295	+	0.516788960333584	0.834954293699392	Promoters	BEST2	cg16554020_BEST2_Promoters	NA	NA	NA	NA	NA	NA	NA	NA	NA	NA	NA
cg20422511	chr11	73085118	73085118	+	0.885271676839417	0.587662772620136	Up1to5Kb	RELT	cg20422511_RELT_Up1to5Kb	NA	NA	NA	NA	NA	NA	NA	NA	NA	NA	NA
cg24313303	chr1	27113219	27113219	+	0.546388162242011	0.0685465547735957	Up1to5Kb	PIGV	cg24313303_PIGV_Up1to5Kb	NA	NA	NA	NA	NA	NA	NA	NA	NA	NA	NA
cg15110463	chr1	27113560	27113560	+	0.481341097464238	0.0964968559570503	Up1to5Kb	PIGV	cg15110463_PIGV_Up1to5Kb	NA	NA	NA	NA	NA	NA	NA	NA	NA	NA	NA
cg14037036	chr1	27113573	27113573	+	0.397239300527819	0.0702116190274134	Up1to5Kb	PIGV	cg14037036_PIGV_Up1to5Kb	NA	NA	NA	NA	NA	NA	NA	NA	NA	NA	NA
cg03569412	chr19	1593943	1593943	-	0.644746481292414	0.306760813844458	Up1to5Kb	MBD3	cg03569412_MBD3_Up1to5Kb	NA	NA	NA	NA	NA	NA	NA	NA	NA	NA	NA
cg21908673	chr3	8540700	8540700	+	0.846373617582825	0.30727983759189	Up1to5Kb	LMCD1	cg21908673_LMCD1_Up1to5Kb	NA	NA	NA	NA	NA	NA	NA	NA	NA	NA	NA
cg15371541	chr11	69590426	69590426	-	0.404598824545226	0.139195006625995	Promoters	FGF4	cg15371541_FGF4_Promoters	NA	NA	NA	NA	NA	NA	NA	NA	NA	NA	NA
cg20621635	chr11	69590580	69590580	-	0.573444891176815	0.149593901559916	Promoters	FGF4	cg20621635_FGF4_Promoters	NA	NA	NA	NA	NA	NA	NA	NA	NA	NA	NA
cg01795704	chr16	1826775	1826775	-	0.531233620919862	0.834126295113886	Up1to5Kb	MRPS34	cg01795704_MRPS34_Up1to5Kb	NA	NA	NA	NA	NA	NA	NA	NA	NA	NA	NA
cg02056751	chr11	2320647	2320647	+	0.747182110613587	0.391306647939133	Up1to5Kb	TSPAN32	cg02056751_TSPAN32_Up1to5Kb	NA	NA	NA	NA	NA	NA	NA	NA	NA	NA	NA
cg09594069	chr7	37956906	37956906	+	0.458797295261317	0.0902002661314827	Up1to5Kb	EPDR1	cg09594069_EPDR1_Up1to5Kb	NA	NA	NA	NA	NA	NA	NA	NA	NA	NA	NA
cg04651042	chr7	37956940	37956940	+	0.505935786270717	0.0847046881069776	Up1to5Kb	EPDR1	cg04651042_EPDR1_Up1to5Kb	NA	NA	NA	NA	NA	NA	NA	NA	NA	NA	NA
cg06161814	chr7	37956963	37956963	+	0.720779861383981	0.116969069697236	Up1to5Kb	EPDR1	cg06161814_EPDR1_Up1to5Kb	NA	NA	NA	NA	NA	NA	NA	NA	NA	NA	NA
cg25689940	chr12	112847715	112847715	-	0.521192785427728	0.955199540887442	Promoters	RPL6	cg25689940_RPL6_Promoters	NA	NA	NA	NA	NA	NA	NA	NA	NA	NA	NA
cg07899459	chr19	19755036	19755036	-	0.580709042467252	0.905732950285973	Promoters	GMIP	cg07899459_GMIP_Promoters	NA	NA	NA	NA	Yes	NA	NA	NA	NA	NA	NA
cg17798978	chr19	49977247	49977247	+	0.439452493354859	0.112572980564039	Promoters	FLT3LG	cg17798978_FLT3LG_Promoters	NA	NA	NA	NA	NA	NA	NA	NA	NA	NA	Yes
cg01667384	chr19	49977266	49977266	+	0.450168738319572	0.0657103150190453	Promoters	FLT3LG	cg01667384_FLT3LG_Promoters	NA	NA	NA	NA	NA	NA	NA	NA	NA	NA	Yes
cg12924956	chr14	24600569	24600569	+	0.806362224120493	0.545830903112252	Up1to5Kb	PSME1	cg12924956_PSME1_Up1to5Kb	NA	NA	NA	NA	NA	NA	NA	NA	NA	NA	NA
cg22467534	chr17	73841658	73841658	-	0.663757374749616	0.222214249360591	Up1to5Kb	UNC13D	cg22467534_UNC13D_Up1to5Kb	NA	NA	NA	NA	NA	NA	NA	NA	NA	NA	NA
cg02947361	chr12	53718057	53718057	-	0.740772629414432	0.319385310112749	Up1to5Kb	AAAS	cg02947361_AAAS_Up1to5Kb	NA	NA	NA	NA	NA	NA	NA	NA	NA	NA	NA
cg15340178	chr10	102731946	102731946	+	0.819386154539647	0.47331372683666	Promoters	SEMA4G	cg15340178_SEMA4G_Promoters	NA	NA	NA	NA	NA	NA	NA	NA	NA	NA	NA
cg26790091	chr22	50702460	50702460	-	0.438322689917725	0.790961351607883	Up1to5Kb	MAPK12	cg26790091_MAPK12_Up1to5Kb	NA	NA	NA	NA	NA	NA	NA	NA	NA	NA	NA
cg17802464	chr22	30868156	30868156	-	0.829260352285082	0.436077732568889	Up1to5Kb	SEC14L3	cg17802464_SEC14L3_Up1to5Kb	NA	NA	NA	NA	NA	NA	NA	NA	NA	NA	NA
cg11875119	chr22	31003147	31003147	+	0.484762352616485	0.0656099996759531	Promoters	TCN2	cg11875119_TCN2_Promoters	NA	NA	NA	NA	Yes	NA	NA	NA	NA	NA	NA
cg03118854	chr22	44288155	44288155	-	0.489023264045486	0.232363892250543	Promoters	PNPLA5	cg03118854_PNPLA5_Promoters	NA	NA	NA	NA	NA	NA	NA	NA	NA	NA	NA
cg16195245	chr22	41637354	41637354	-	0.805712783735781	0.247528946905892	Up1to5Kb	CHADL	cg16195245_CHADL_Up1to5Kb	NA	NA	NA	NA	NA	NA	NA	NA	NA	NA	NA
cg03474687	chr14	104179160	104179160	+	0.78969327546686	0.397689450231271	Up1to5Kb	ZFYVE21	cg03474687_ZFYVE21_Up1to5Kb	NA	NA	NA	NA	NA	NA	NA	NA	NA	NA	NA
cg07197059	chr14	23836012	23836012	-	0.7567425582106	0.167848168250064	Up1to5Kb	EFS	cg07197059_EFS_Up1to5Kb	NA	NA	NA	NA	NA	NA	NA	NA	NA	NA	NA
cg09868035	chr20	62492074	62492074	+	0.781727179234571	0.550395632468599	Up1to5Kb	TPD52L2	cg09868035_TPD52L2_Up1to5Kb	NA	NA	NA	NA	NA	NA	NA	NA	NA	NA	NA
cg19222525	chr20	62492220	62492220	+	0.726682182386145	0.508038191854521	Up1to5Kb	TPD52L2	cg19222525_TPD52L2_Up1to5Kb	NA	NA	NA	NA	NA	NA	NA	NA	NA	NA	NA
cg11320144	chr20	1975276	1975276	-	0.349412144385126	0.645594182703792	Up1to5Kb	PDYN	cg11320144_PDYN_Up1to5Kb	NA	NA	NA	NA	NA	NA	NA	NA	NA	NA	NA
cg24377694	chr20	1975372	1975372	-	0.293437849940971	0.79096514340245	Up1to5Kb	PDYN	cg24377694_PDYN_Up1to5Kb	NA	NA	NA	NA	NA	NA	NA	NA	NA	NA	NA
cg04730850	chr20	32308480	32308480	-	0.379339155866274	0.710481117996298	Up1to5Kb	PXMP4	cg04730850_PXMP4_Up1to5Kb	NA	NA	NA	NA	NA	NA	NA	NA	NA	NA	NA
cg07634706	chr16	57438524	57438524	+	0.460274688682094	0.904529220727232	Promoters	CCL17	cg07634706_CCL17_Promoters	NA	NA	NA	NA	NA	NA	NA	NA	NA	NA	NA
cg16781880	chr16	58329007	58329007	-	0.845876223946295	0.248938226282583	Promoters	PRSS54	cg16781880_PRSS54_Promoters	NA	NA	NA	NA	NA	NA	NA	NA	NA	NA	NA
cg08199013	chr16	330010	330010	+	0.612222329812311	0.808647803209419	Up1to5Kb	PDIA2	cg08199013_PDIA2_Up1to5Kb	NA	NA	NA	NA	NA	NA	NA	NA	NA	NA	NA
cg08328483	chr16	31119196	31119196	+	0.224983933374374	0.619027247254213	Promoters	BCKDK	cg08328483_BCKDK_Promoters	NA	NA	NA	NA	NA	NA	NA	NA	NA	NA	NA
cg18388559	chr15	41186038	41186038	+	0.635829909272433	0.411062409242807	Promoters	VPS18	cg18388559_VPS18_Promoters	NA	NA	NA	NA	NA	NA	NA	NA	NA	NA	NA
cg21184172	chr8	97657282	97657282	+	0.512701008187603	0.238113764680009	Promoters	CPQ	cg21184172_CPQ_Promoters	NA	NA	NA	NA	NA	NA	NA	NA	NA	NA	NA
cg04986675	chr8	97657294	97657294	+	0.609966988684351	0.321065893739979	Promoters	CPQ	cg04986675_CPQ_Promoters	NA	NA	NA	NA	NA	NA	NA	NA	NA	NA	NA
cg24733637	chr19	19050451	19050451	-	0.71080577384157	0.368816743877004	Up1to5Kb	HOMER3	cg24733637_HOMER3_Up1to5Kb	NA	NA	NA	NA	NA	NA	NA	NA	NA	NA	NA
cg11376215	chr19	45829628	45829628	-	0.356269067704075	0.0983832727191317	Up1to5Kb	CKM	cg11376215_CKM_Up1to5Kb	NA	NA	NA	NA	NA	NA	NA	NA	NA	NA	NA
cg19529363	chr19	4229509	4229509	+	0.505456397049247	0.189801122634381	Promoters	EBI3	cg19529363_EBI3_Promoters	NA	NA	NA	NA	NA	NA	NA	NA	NA	NA	NA
cg20410381	chr19	41860082	41860082	-	0.349764489787997	0.0880459729469327	Promoters	TGFB1	cg20410381_TGFB1_Promoters	NA	NA	NA	NA	Yes	NA	NA	NA	NA	NA	NA
cg10710412	chr19	51876030	51876030	-	0.826487676921892	0.414590859352332	Up1to5Kb	NKG7	cg10710412_NKG7_Up1to5Kb	NA	NA	NA	NA	NA	NA	NA	NA	NA	NA	NA
cg21494776	chr19	10397780	10397780	+	0.506913497030677	0.216492472722984	Up1to5Kb	ICAM5	cg21494776_ICAM5_Up1to5Kb	NA	NA	NA	NA	NA	NA	NA	NA	NA	NA	NA
cg14016200	chr19	10399157	10399157	+	0.473659259150493	0.188806825867316	Up1to5Kb	ICAM5	cg14016200_ICAM5_Up1to5Kb	NA	NA	NA	NA	NA	NA	NA	NA	NA	NA	NA
cg08393170	chr19	42894542	42894542	-	0.426001496878109	0.169859659416453	Up1to5Kb	CNFN	cg08393170_CNFN_Up1to5Kb	NA	NA	NA	NA	NA	NA	NA	NA	NA	NA	NA
cg04857672	chr19	11495077	11495077	-	0.739993474765709	0.187953014190213	Up1to5Kb	EPOR	cg04857672_EPOR_Up1to5Kb	NA	NA	NA	NA	NA	NA	NA	NA	NA	NA	NA
cg23222039	chr19	17982708	17982708	+	0.465815816192001	0.131959908553812	Promoters	SLC5A5	cg23222039_SLC5A5_Promoters	NA	NA	NA	NA	NA	NA	NA	NA	NA	NA	NA
cg02674588	chr19	17982716	17982716	+	0.353165854233015	0.103067960399532	Promoters	SLC5A5	cg02674588_SLC5A5_Promoters	NA	NA	NA	NA	NA	NA	NA	NA	NA	NA	NA
cg01655355	chr19	17982748	17982748	+	0.386886534449773	0.0623855387235384	Promoters	SLC5A5	cg01655355_SLC5A5_Promoters	NA	NA	NA	NA	NA	NA	NA	NA	NA	NA	NA
cg11621808	chr7	20369301	20369301	+	0.444417648449585	0.0978626763045743	Up1to5Kb	ITGB8	cg11621808_ITGB8_Up1to5Kb	NA	NA	NA	NA	NA	NA	NA	NA	Yes	NA	NA
cg06927337	chr7	2557028	2557028	+	0.441823690201541	0.821583464651596	Up1to5Kb	LFNG	cg06927337_LFNG_Up1to5Kb	NA	NA	NA	NA	NA	NA	NA	NA	NA	NA	Yes
cg05829046	chr7	2557446	2557446	+	0.524153881606251	0.87710627730681	Up1to5Kb	LFNG	cg05829046_LFNG_Up1to5Kb	NA	NA	NA	NA	NA	NA	NA	NA	NA	NA	Yes
cg22902289	chr7	2557466	2557466	+	0.430410878403808	0.812704161847356	Up1to5Kb	LFNG	cg22902289_LFNG_Up1to5Kb	NA	NA	NA	NA	NA	NA	NA	NA	NA	NA	Yes
cg26122963	chr7	100198944	100198944	+	0.816239625789946	0.556734320708431	Up1to5Kb	PCOLCE	cg26122963_PCOLCE_Up1to5Kb	NA	NA	NA	NA	NA	NA	NA	NA	NA	NA	NA
cg08309135	chr7	127984393	127984393	-	0.441968473407021	0.903999032803168	Promoters	RBM28	cg08309135_RBM28_Promoters	NA	NA	NA	NA	NA	NA	NA	NA	NA	NA	NA
cg24539923	chr7	100769903	100769903	+	0.53931707346459	0.116200543972596	Promoters	SERPINE1	cg24539923_SERPINE1_Promoters	NA	NA	NA	NA	NA	NA	NA	NA	NA	NA	NA
cg19722814	chr7	100769933	100769933	+	0.674083697829785	0.0884740653870501	Promoters	SERPINE1	cg19722814_SERPINE1_Promoters	NA	NA	NA	NA	NA	NA	NA	NA	NA	NA	NA
cg13932029	chr9	23824172	23824172	-	0.135412491691528	0.52546948182765	Up1to5Kb	ELAVL2	cg13932029_ELAVL2_Up1to5Kb	NA	NA	NA	NA	NA	NA	NA	NA	NA	NA	NA
cg19692584	chr10	96161889	96161889	+	0.254583730592366	0.755154041106693	Promoters	TBC1D12	cg19692584_TBC1D12_Promoters	NA	NA	NA	NA	NA	NA	NA	NA	NA	NA	NA
cg03771939	chr10	96161916	96161916	+	0.175034174189739	0.697850809067636	Promoters	TBC1D12	cg03771939_TBC1D12_Promoters	NA	NA	NA	NA	NA	NA	NA	NA	NA	NA	NA
cg03317245	chr17	3600514	3600514	-	0.175583446310533	0.647411888954311	Up1to5Kb	P2RX5	cg03317245_P2RX5_Up1to5Kb	NA	NA	NA	NA	NA	NA	NA	NA	NA	NA	NA
cg05379350	chr17	27917157	27917157	-	0.320964224215488	0.642055819257173	Promoters	GIT1	cg05379350_GIT1_Promoters	NA	NA	NA	NA	NA	NA	NA	NA	NA	NA	NA
cg22437987	chr17	3820910	3820910	-	0.423965616583079	0.123590237283101	Up1to5Kb	P2RX1	cg22437987_P2RX1_Up1to5Kb	NA	NA	NA	NA	NA	NA	NA	NA	NA	NA	NA
cg22854223	chr11	44586505	44586505	+	0.35552926806976	0.0875771418821679	Promoters	CD82	cg22854223_CD82_Promoters	NA	NA	NA	NA	NA	NA	NA	NA	NA	NA	NA
cg06008062	chr11	73358518	73358518	+	0.612958103769108	0.200276617032633	Promoters	PLEKHB1	cg06008062_PLEKHB1_Promoters	NA	NA	NA	NA	NA	NA	NA	NA	NA	NA	NA
cg03481039	chr11	116662012	116662012	-	0.619119468136286	0.280975608006086	Up1to5Kb	ZPR1	cg03481039_ZPR1_Up1to5Kb	NA	NA	NA	NA	NA	NA	NA	NA	NA	NA	NA
cg13956924	chr11	126222227	126222227	+	0.334647492546187	0.790944771755819	Up1to5Kb	ST3GAL4	cg13956924_ST3GAL4_Up1to5Kb	NA	NA	NA	NA	NA	NA	NA	NA	NA	NA	Yes
cg11826475	chr12	120704006	120704006	-	0.736526774039136	0.327281030770597	Up1to5Kb	PXN	cg11826475_PXN_Up1to5Kb	NA	NA	NA	NA	NA	NA	NA	NA	Yes	NA	NA
cg26911787	chr12	96587734	96587734	+	0.607225912062839	0.184723987626605	Promoters	ELK3	cg26911787_ELK3_Promoters	NA	NA	NA	NA	NA	NA	Yes	NA	NA	NA	NA
cg09490277	chr6	35419591	35419591	+	0.800022478820894	0.382109996480679	Promoters	FANCE	cg09490277_FANCE_Promoters	NA	NA	NA	NA	NA	NA	NA	NA	NA	NA	NA
cg04305062	chr6	39399200	39399200	-	0.782582555074636	0.249213296751377	Up1to5Kb	KIF6	cg04305062_KIF6_Up1to5Kb	NA	NA	NA	NA	NA	NA	NA	Yes	NA	NA	NA
cg07539583	chr6	27215397	27215397	+	0.792750770534238	0.478148959396908	Promoters	PRSS16	cg07539583_PRSS16_Promoters	NA	NA	NA	NA	NA	NA	NA	NA	NA	NA	NA
cg20442289	chr5	133305704	133305704	-	0.736527601023745	0.193574351157967	Up1to5Kb	C5orf15	cg20442289_C5orf15_Up1to5Kb	NA	NA	NA	NA	NA	NA	NA	NA	NA	NA	NA
cg14345676	chr5	175109098	175109098	+	0.173493175491347	0.920860203556137	Up1to5Kb	HRH2	cg14345676_HRH2_Up1to5Kb	NA	NA	NA	NA	NA	NA	NA	NA	NA	NA	NA
cg01022780	chr3	48598236	48598236	-	0.706065877308479	0.317550698457043	Up1to5Kb	PFKFB4	cg01022780_PFKFB4_Up1to5Kb	NA	NA	NA	NA	NA	NA	NA	NA	NA	NA	NA
cg10960375	chr3	42694144	42694144	+	0.600294205787813	0.129097085047047	Up1to5Kb	ZBTB47	cg10960375_ZBTB47_Up1to5Kb	NA	NA	NA	NA	NA	NA	NA	NA	NA	NA	NA
cg04685645	chr19	1404499	1404499	+	0.316743601147767	0.706229347378559	Up1to5Kb	DAZAP1	cg04685645_DAZAP1_Up1to5Kb	NA	NA	NA	NA	NA	NA	NA	NA	NA	NA	NA
cg17265419	chr2	182321489	182321489	+	0.705670273750822	0.229615474156708	Promoters	ITGA4	cg17265419_ITGA4_Promoters	NA	NA	NA	NA	NA	NA	NA	NA	NA	NA	NA
cg10965575	chr2	182321496	182321496	+	0.574531694911415	0.127439001658538	Promoters	ITGA4	cg10965575_ITGA4_Promoters	NA	NA	NA	NA	NA	NA	NA	NA	NA	NA	NA
cg21534578	chr1	197745159	197745159	-	0.473978899396539	0.826109496675923	Promoters	DENND1B	cg21534578_DENND1B_Promoters	NA	NA	NA	NA	NA	NA	NA	NA	NA	NA	NA
cg17611742	chr1	197745238	197745238	-	0.440028885872902	0.862291238318628	Promoters	DENND1B	cg17611742_DENND1B_Promoters	NA	NA	NA	NA	NA	NA	NA	NA	NA	NA	NA
cg03763518	chr1	150245044	150245044	-	0.66610882647716	0.216176271558448	Up1to5Kb	APH1A	cg03763518_APH1A_Up1to5Kb	NA	NA	NA	NA	NA	NA	NA	NA	NA	NA	NA
cg23219570	chr12	4488893	4488893	-	0.829060504775497	0.507049900216389	Promoters	FGF23	cg23219570_FGF23_Promoters	NA	NA	NA	NA	NA	NA	NA	NA	NA	NA	NA
cg23074992	chr14	95237386	95237386	-	0.160594058866863	0.633934896721603	Promoters	GSC	cg23074992_GSC_Promoters	NA	NA	NA	NA	NA	NA	NA	NA	NA	NA	NA
cg01553004	chr14	77495672	77495672	-	0.217707933665981	0.534421889256288	Promoters	IRF2BPL	cg01553004_IRF2BPL_Promoters	NA	NA	NA	NA	NA	NA	NA	NA	NA	NA	NA
cg19275978	chr2	60983087	60983087	+	0.126043849453041	0.422209446637729	Promoters	PAPOLG	cg19275978_PAPOLG_Promoters	NA	NA	NA	NA	NA	NA	NA	NA	NA	NA	NA
cg25518712	chr19	58612400	58612400	-	0.424176451394689	0.939030138005062	Up1to5Kb	ZSCAN18	cg25518712_ZSCAN18_Up1to5Kb	NA	NA	NA	NA	NA	NA	NA	NA	NA	NA	NA
cg19928195	chr3	123813191	123813191	+	0.590145135935736	0.861119743403826	Promoters	KALRN	cg19928195_KALRN_Promoters	NA	NA	NA	NA	NA	NA	NA	NA	NA	NA	NA
cg08144586	chr3	172241384	172241384	-	0.809635331457969	0.131764109452665	Up1to5Kb	TNFSF10	cg08144586_TNFSF10_Up1to5Kb	NA	NA	NA	NA	NA	NA	NA	NA	NA	NA	NA
cg13702196	chr10	125651588	125651588	-	0.672668307601704	0.290595641968693	Promoters	CPXM2	cg13702196_CPXM2_Promoters	NA	NA	NA	NA	NA	NA	NA	NA	NA	NA	NA
cg06964608	chr1	34633066	34633066	-	0.724463031107572	0.22284684650662	Up1to5Kb	CSMD2	cg06964608_CSMD2_Up1to5Kb	NA	NA	NA	NA	NA	NA	NA	NA	NA	NA	NA
cg06043042	chr10	71333202	71333202	-	0.260514197813302	0.102899352022924	Promoters	NEUROG3	cg06043042_NEUROG3_Promoters	NA	NA	NA	NA	NA	NA	NA	NA	NA	NA	NA
cg21721566	chr12	121163144	121163144	+	0.647049595357327	0.212300691977966	Promoters	ACADS	cg21721566_ACADS_Promoters	NA	NA	NA	NA	NA	NA	NA	NA	NA	NA	NA
cg00519069	chr19	14491737	14491737	+	0.634784753102717	0.210984342903666	Promoters	ADGRE5	cg00519069_ADGRE5_Promoters	NA	NA	NA	NA	NA	NA	NA	NA	NA	NA	NA
cg05010623	chr2	158485762	158485762	-	0.32342104711445	0.0885524572658365	Promoters	ACVR1C	cg05010623_ACVR1C_Promoters	NA	NA	NA	NA	NA	NA	NA	NA	NA	NA	NA
cg19612309	chr19	41112379	41112379	+	0.646351730371934	0.0958121308410973	Up1to5Kb	LTBP4	cg19612309_LTBP4_Up1to5Kb	NA	NA	NA	NA	NA	NA	NA	NA	NA	NA	NA
cg00027674	chr11	87908897	87908897	-	0.74109727076995	0.136736043459216	Promoters	RAB38	cg00027674_RAB38_Promoters	NA	NA	NA	NA	NA	NA	NA	NA	NA	NA	NA
cg04421271	chr11	87908938	87908938	-	0.806317390985965	0.210933210728254	Promoters	RAB38	cg04421271_RAB38_Promoters	NA	NA	NA	NA	NA	NA	NA	NA	NA	NA	NA
cg01833675	chr2	225266876	225266876	-	0.83245069625724	0.253743970881654	Promoters	FAM124B	cg01833675_FAM124B_Promoters	NA	NA	NA	NA	NA	NA	NA	NA	NA	NA	NA
cg01661001	chr20	44439932	44439932	+	0.53345968367731	0.93081501576671	Up1to5Kb	UBE2C	cg01661001_UBE2C_Up1to5Kb	NA	NA	NA	NA	NA	NA	NA	NA	NA	NA	NA
cg03782043	chr6	30044206	30044206	-	0.75492661577802	0.407001361581121	Promoters	RNF39	cg03782043_RNF39_Promoters	NA	NA	NA	NA	NA	NA	NA	NA	NA	NA	NA
cg18889437	chr6	42947671	42947671	-	0.803683713856369	0.332813021140943	Up1to5Kb	PEX6	cg18889437_PEX6_Up1to5Kb	NA	NA	NA	NA	NA	NA	NA	NA	NA	NA	NA
cg14267151	chr6	8066098	8066098	-	0.5075116113549	0.901339347080737	Up1to5Kb	BLOC1S5	cg14267151_BLOC1S5_Up1to5Kb	NA	NA	NA	NA	NA	NA	NA	NA	NA	NA	NA
cg22807402	chr17	73269154	73269154	-	0.531261430525738	0.871330313046669	Up1to5Kb	MIF4GD	cg22807402_MIF4GD_Up1to5Kb	NA	NA	NA	NA	NA	NA	NA	NA	NA	NA	NA
cg20163324	chr17	41158762	41158762	+	0.461048571600176	0.191821929788238	Promoters	IFI35	cg20163324_IFI35_Promoters	NA	NA	NA	NA	NA	NA	NA	NA	NA	NA	NA
cg08370077	chr16	851288	851288	-	0.727613400075808	0.319757327410456	Up1to5Kb	GNG13	cg08370077_GNG13_Up1to5Kb	NA	NA	NA	NA	NA	NA	NA	NA	NA	NA	NA
cg14100184	chr16	851298	851298	-	0.621638028128857	0.267046980479907	Up1to5Kb	GNG13	cg14100184_GNG13_Up1to5Kb	NA	NA	NA	NA	NA	NA	NA	NA	NA	NA	NA
cg19457477	chr19	39108609	39108609	+	0.711735675656013	0.246125391591678	Up1to5Kb	EIF3K	cg19457477_EIF3K_Up1to5Kb	NA	NA	NA	NA	NA	NA	NA	NA	NA	NA	NA
cg24337786	chr19	39108672	39108672	+	0.552506122079028	0.226346790005651	Up1to5Kb	EIF3K	cg24337786_EIF3K_Up1to5Kb	NA	NA	NA	NA	NA	NA	NA	NA	NA	NA	NA
cg01741999	chr2	219137824	219137824	-	0.639323840153154	0.303651550882528	Up1to5Kb	AAMP	cg01741999_AAMP_Up1to5Kb	NA	NA	NA	NA	NA	NA	NA	NA	NA	NA	NA
cg00536924	chr7	93551004	93551004	+	0.334746506532365	0.115177213194022	Promoters	GNG11	cg00536924_GNG11_Promoters	NA	NA	NA	NA	NA	NA	NA	NA	NA	NA	NA
cg07232612	chr7	93551012	93551012	+	0.464079331695941	0.193529839798217	Promoters	GNG11	cg07232612_GNG11_Promoters	NA	NA	NA	NA	NA	NA	NA	NA	NA	NA	NA
cg08236022	chr7	93551014	93551014	+	0.580520573933964	0.205243799371718	Promoters	GNG11	cg08236022_GNG11_Promoters	NA	NA	NA	NA	NA	NA	NA	NA	NA	NA	NA
cg03786743	chr4	53727781	53727781	+	0.227532354722535	0.502562669514141	Promoters	RASL11B	cg03786743_RASL11B_Promoters	NA	NA	NA	NA	NA	NA	NA	NA	NA	NA	NA
cg03314604	chr22	37956293	37956293	+	0.64955204974167	0.154240350033438	Promoters	CDC42EP1	cg03314604_CDC42EP1_Promoters	NA	NA	NA	NA	NA	NA	NA	NA	NA	NA	NA
cg19953843	chr22	29168388	29168388	+	0.455058436237502	0.84222835751272	Promoters	CCDC117	cg19953843_CCDC117_Promoters	NA	NA	NA	NA	NA	NA	NA	NA	NA	NA	NA
cg27481555	chr7	102553369	102553369	+	0.7552625971002	0.244301219245844	Promoters	LRRC17	cg27481555_LRRC17_Promoters	NA	NA	NA	NA	NA	NA	NA	NA	NA	NA	NA
cg14215748	chr11	14522100	14522100	-	0.538131366459631	0.0782701657100065	Up1to5Kb	COPB1	cg14215748_COPB1_Up1to5Kb	NA	NA	NA	NA	NA	NA	NA	NA	NA	NA	NA
cg26705574	chr14	24836219	24836219	+	0.658005698938791	0.192423619109828	Up1to5Kb	NFATC4	cg26705574_NFATC4_Up1to5Kb	NA	NA	NA	NA	NA	NA	NA	NA	NA	NA	NA
cg13536265	chr14	24836539	24836539	+	0.738008046083094	0.208634417410631	Promoters	NFATC4	cg13536265_NFATC4_Promoters	NA	NA	NA	NA	NA	NA	NA	NA	NA	NA	NA
cg07492924	chr16	433825	433825	-	0.802044171275309	0.42589885638501	Up1to5Kb	PGAP6	cg07492924_PGAP6_Up1to5Kb	NA	NA	NA	NA	NA	NA	NA	NA	NA	NA	NA
cg19055803	chr19	12947164	12947164	+	0.407551918234843	0.15979083483901	Up1to5Kb	MAST1	cg19055803_MAST1_Up1to5Kb	NA	NA	NA	NA	NA	NA	NA	NA	NA	NA	NA
cg25838818	chr2	108905173	108905173	+	0.824588206010482	0.372693898001497	Promoters	SULT1C2	cg25838818_SULT1C2_Promoters	NA	NA	NA	NA	NA	NA	NA	NA	NA	NA	NA
cg07086112	chr8	22853394	22853394	+	0.399205117459595	0.737358215295641	Up1to5Kb	RHOBTB2	cg07086112_RHOBTB2_Up1to5Kb	NA	NA	NA	NA	NA	NA	NA	NA	NA	NA	NA
cg00817377	chr7	73441057	73441057	+	0.658472102509314	0.211507721795937	Up1to5Kb	ELN	cg00817377_ELN_Up1to5Kb	NA	NA	NA	NA	NA	NA	NA	NA	NA	NA	NA
cg01414403	chr22	18275680	18275680	-	0.588206526243199	0.921840342908416	Up1to5Kb	MICAL3	cg01414403_MICAL3_Up1to5Kb	NA	NA	NA	NA	NA	NA	NA	NA	NA	NA	NA
cg14128973	chr19	11649462	11649462	+	0.463286143399098	0.160619702716294	Promoters	CNN1	cg14128973_CNN1_Promoters	NA	NA	NA	NA	NA	NA	NA	NA	NA	NA	NA
cg15237152	chr19	11649631	11649631	+	0.494160293393384	0.12973946395611	Promoters	CNN1	cg15237152_CNN1_Promoters	NA	NA	NA	NA	NA	NA	NA	NA	NA	NA	NA
cg13312094	chr19	19321359	19321359	+	0.883699378001032	0.620197966770283	Up1to5Kb	NCAN	cg13312094_NCAN_Up1to5Kb	NA	NA	NA	NA	NA	NA	NA	NA	NA	NA	NA
cg04459545	chr19	17375685	17375685	-	0.818702192276967	0.570907716356099	Promoters	USHBP1	cg04459545_USHBP1_Promoters	NA	NA	NA	NA	NA	NA	NA	NA	NA	NA	NA
cg03678098	chr20	61054887	61054887	-	0.65019223606731	0.279120029501063	Up1to5Kb	GATA5	cg03678098_GATA5_Up1to5Kb	NA	NA	NA	NA	NA	NA	NA	NA	NA	NA	NA
cg00333622	chr20	33459477	33459477	+	0.236414286758391	0.643508643913693	Up1to5Kb	ACSS2	cg00333622_ACSS2_Up1to5Kb	NA	NA	NA	NA	NA	NA	NA	NA	NA	NA	NA
cg03383006	chr17	42992924	42992924	-	0.798533752065497	0.326202030540043	Promoters	GFAP	cg03383006_GFAP_Promoters	NA	NA	NA	NA	NA	NA	NA	NA	NA	NA	Yes
cg12229979	chr19	17190259	17190259	-	0.717033239747986	0.121327974755756	Up1to5Kb	HAUS8	cg12229979_HAUS8_Up1to5Kb	NA	NA	NA	NA	NA	NA	NA	NA	NA	NA	NA
cg26416971	chr5	80529100	80529100	+	0.636547679229601	0.317947804783185	Promoters	CKMT2	cg26416971_CKMT2_Promoters	NA	NA	NA	NA	NA	NA	NA	NA	NA	NA	NA
cg12827530	chr5	80529121	80529121	+	0.533909245172884	0.176952045743275	Promoters	CKMT2	cg12827530_CKMT2_Promoters	NA	NA	NA	NA	NA	NA	NA	NA	NA	NA	NA
cg16177693	chr1	27240669	27240669	-	0.799104641467791	0.558580627123824	Promoters	NR0B2	cg16177693_NR0B2_Promoters	NA	NA	NA	NA	NA	NA	NA	NA	NA	NA	NA
cg09799571	chr1	26735874	26735874	+	0.676219874273724	0.232859737079311	Up1to5Kb	LIN28A	cg09799571_LIN28A_Up1to5Kb	NA	NA	NA	NA	NA	NA	NA	NA	NA	NA	NA
cg10769253	chr1	26736064	26736064	+	0.360021263415103	0.0719812271708571	Up1to5Kb	LIN28A	cg10769253_LIN28A_Up1to5Kb	NA	NA	NA	NA	NA	NA	NA	NA	NA	NA	NA
cg26616083	chr1	26736154	26736154	+	0.377270483368711	0.12964495120393	Up1to5Kb	LIN28A	cg26616083_LIN28A_Up1to5Kb	NA	NA	NA	NA	NA	NA	NA	NA	NA	NA	NA
cg19921355	chr19	14049093	14049093	-	0.660906479658515	0.377710418815669	Promoters	PODNL1	cg19921355_PODNL1_Promoters	NA	NA	NA	NA	NA	NA	NA	NA	NA	NA	NA
cg15712267	chr19	14629905	14629905	-	0.416405743152294	0.819258109717751	Promoters	DNAJB1	cg15712267_DNAJB1_Promoters	NA	NA	NA	NA	Yes	NA	NA	NA	NA	NA	NA
cg04100395	chr17	6984187	6984187	-	0.878863374839584	0.478414181500417	Up1to5Kb	CLEC10A	cg04100395_CLEC10A_Up1to5Kb	NA	NA	NA	NA	NA	NA	NA	NA	NA	NA	NA
cg11150559	chr1	156589031	156589031	+	0.637757487067814	0.201079054778291	Promoters	HAPLN2	cg11150559_HAPLN2_Promoters	NA	NA	NA	NA	NA	NA	NA	Yes	NA	NA	NA
cg27485084	chr18	40857693	40857693	-	0.267461599850615	0.878841212101615	Promoters	SYT4	cg27485084_SYT4_Promoters	NA	NA	NA	NA	NA	NA	NA	NA	NA	NA	NA
cg18085517	chr15	31394285	31394285	-	0.819662976119059	0.258725567375431	Up1to5Kb	TRPM1	cg18085517_TRPM1_Up1to5Kb	NA	NA	NA	NA	NA	NA	NA	NA	NA	NA	NA
cg25814752	chr12	56106386	56106386	+	0.818525813950076	0.407003500630822	Up1to5Kb	AC009779.3	cg25814752_AC009779.3_Up1to5Kb	NA	NA	NA	NA	NA	NA	NA	NA	NA	NA	NA
cg26320090	chr12	52765000	52765000	-	0.784186170775232	0.341423201302991	Up1to5Kb	KRT85	cg26320090_KRT85_Up1to5Kb	NA	NA	NA	NA	NA	NA	NA	NA	NA	NA	NA
cg23978557	chr6	109760819	109760819	+	0.259119687889554	0.734612897598265	Up1to5Kb	SMPD2	cg23978557_SMPD2_Up1to5Kb	NA	NA	NA	NA	NA	NA	NA	NA	NA	NA	Yes
cg20811607	chr6	109760831	109760831	+	0.302975557900923	0.83060372315101	Up1to5Kb	SMPD2	cg20811607_SMPD2_Up1to5Kb	NA	NA	NA	NA	NA	NA	NA	NA	NA	NA	Yes
cg23617760	chr16	84681507	84681507	+	0.520627727020355	0.776427456986763	Promoters	KLHL36	cg23617760_KLHL36_Promoters	NA	NA	NA	NA	NA	NA	NA	NA	NA	NA	NA
cg25728166	chr2	231084965	231084965	-	0.507182427194483	0.0689568323238568	Up1to5Kb	SP110	cg25728166_SP110_Up1to5Kb	NA	NA	NA	NA	NA	NA	NA	NA	NA	NA	NA
cg01329789	chr2	219157515	219157515	-	0.815786932600799	0.401659552949542	Up1to5Kb	TMBIM1	cg01329789_TMBIM1_Up1to5Kb	NA	NA	NA	NA	NA	NA	NA	NA	NA	NA	NA
cg04488758	chr12	95945366	95945366	-	0.762852978504131	0.278281244803233	Up1to5Kb	USP44	cg04488758_USP44_Up1to5Kb	NA	NA	NA	NA	NA	NA	NA	NA	NA	NA	NA
cg14565151	chr12	95945384	95945384	-	0.721021049208244	0.286921741276235	Up1to5Kb	USP44	cg14565151_USP44_Up1to5Kb	NA	NA	NA	NA	NA	NA	NA	NA	NA	NA	NA
cg05483875	chr7	2439960	2439960	+	0.459662856961197	0.131084363332373	Up1to5Kb	CHST12	cg05483875_CHST12_Up1to5Kb	NA	NA	NA	NA	NA	NA	NA	NA	NA	NA	NA
cg07042014	chr14	24783620	24783620	-	0.832250767288054	0.486348199845515	Up1to5Kb	CIDEB	cg07042014_CIDEB_Up1to5Kb	NA	NA	NA	NA	NA	NA	NA	NA	NA	NA	Yes
cg20157577	chr17	61780203	61780203	-	0.431196022379453	0.837603006102892	Up1to5Kb	LIMD2	cg20157577_LIMD2_Up1to5Kb	NA	NA	NA	NA	NA	NA	NA	NA	NA	NA	NA
cg27582124	chr2	158114185	158114185	+	0.612813466282059	0.205923400417533	Promoters	GALNT5	cg27582124_GALNT5_Promoters	NA	NA	NA	NA	NA	NA	NA	NA	NA	NA	NA
cg10479672	chr2	113810641	113810641	-	0.834957208966127	0.57499858845219	Promoters	IL36B	cg10479672_IL36B_Promoters	NA	NA	NA	NA	NA	NA	NA	NA	NA	NA	NA
cg25390440	chr2	127413369	127413369	+	0.786345427500545	0.261308315935592	Promoters	GYPC	cg25390440_GYPC_Promoters	NA	NA	NA	NA	NA	NA	NA	NA	NA	NA	NA
cg14320496	chr9	127960209	127960209	+	0.461369816286977	0.89641567496124	Up1to5Kb	RABEPK	cg14320496_RABEPK_Up1to5Kb	NA	NA	NA	NA	NA	NA	NA	NA	NA	NA	NA
cg04140974	chr6	18387360	18387360	+	0.581472602726472	0.327020151171731	Promoters	RNF144B	cg04140974_RNF144B_Promoters	NA	NA	NA	NA	NA	NA	NA	NA	NA	NA	NA
cg03821689	chr11	117748187	117748187	-	0.227217254285673	0.739667069937433	Up1to5Kb	FXYD6	cg03821689_FXYD6_Up1to5Kb	NA	NA	NA	NA	NA	NA	NA	NA	NA	NA	NA
cg11856002	chr10	105215188	105215188	-	0.477486649378962	0.806219435619768	Up1to5Kb	CALHM2	cg11856002_CALHM2_Up1to5Kb	NA	NA	NA	NA	NA	NA	NA	NA	NA	NA	NA
cg08314603	chr12	81471311	81471311	+	0.567854531094763	0.209917618733948	Promoters	ACSS3	cg08314603_ACSS3_Promoters	NA	NA	NA	NA	NA	NA	NA	NA	NA	NA	NA
cg20692998	chr1	214159203	214159203	+	0.22194326690191	0.775388878916207	Up1to5Kb	PROX1	cg20692998_PROX1_Up1to5Kb	NA	NA	NA	NA	NA	NA	NA	NA	NA	NA	NA
cg02343275	chr1	212589072	212589072	-	0.806419946909563	0.29153547995784	Promoters	PACC1	cg02343275_PACC1_Promoters	NA	NA	NA	NA	NA	NA	NA	NA	NA	NA	NA
cg16460860	chr17	17744282	17744282	-	0.758246003903008	0.200975147079396	Up1to5Kb	SREBF1	cg16460860_SREBF1_Up1to5Kb	NA	NA	NA	NA	NA	NA	NA	NA	Yes	NA	NA
cg10378667	chr12	122326303	122326303	+	0.158565218735257	0.425651691881733	Promoters	PSMD9	cg10378667_PSMD9_Promoters	NA	NA	NA	NA	NA	NA	NA	NA	NA	NA	NA
cg04482760	chr15	49339272	49339272	-	0.473305657484425	0.893770722587785	Up1to5Kb	SECISBP2L	cg04482760_SECISBP2L_Up1to5Kb	NA	NA	NA	NA	NA	NA	NA	NA	NA	NA	NA
cg04813911	chr15	65503889	65503889	-	0.661085228066501	0.280722277041602	Up1to5Kb	CILP	cg04813911_CILP_Up1to5Kb	NA	NA	NA	NA	NA	NA	NA	NA	NA	NA	NA
cg04436755	chr15	74218767	74218767	+	0.664143899797509	0.123958171576987	Promoters	LOXL1	cg04436755_LOXL1_Promoters	NA	NA	NA	NA	NA	NA	NA	NA	NA	NA	NA
cg14435807	chr15	74218780	74218780	+	0.554952532897172	0.0919510032183037	Promoters	LOXL1	cg14435807_LOXL1_Promoters	NA	NA	NA	NA	NA	NA	NA	NA	NA	NA	NA
cg16515546	chr16	1022411	1022411	-	0.807057582376255	0.388294358522893	Up1to5Kb	LMF1	cg16515546_LMF1_Up1to5Kb	NA	NA	NA	NA	NA	NA	NA	NA	NA	NA	NA
cg03164805	chr16	1024326	1024326	-	0.613758304179846	0.181794152270474	Up1to5Kb	LMF1	cg03164805_LMF1_Up1to5Kb	NA	NA	NA	NA	NA	NA	NA	NA	NA	NA	NA
cg05831242	chr16	834043	834043	+	0.676518184212628	0.336419545300984	Up1to5Kb	CHTF18	cg05831242_CHTF18_Up1to5Kb	NA	NA	NA	NA	NA	NA	NA	NA	NA	NA	NA
cg00532411	chr1	6241506	6241506	-	0.524820428016767	0.265968476401868	Up1to5Kb	CHD5	cg00532411_CHD5_Up1to5Kb	NA	NA	NA	NA	NA	NA	NA	NA	NA	NA	NA
cg20708842	chr5	127875163	127875163	-	0.609509326845319	0.139808677417316	Up1to5Kb	FBN2	cg20708842_FBN2_Up1to5Kb	NA	NA	NA	NA	NA	NA	NA	NA	Yes	NA	NA
cg25245261	chr8	144640507	144640507	+	0.636958294042795	0.239095975179307	Promoters	GSDMD	cg25245261_GSDMD_Promoters	NA	NA	NA	NA	NA	NA	NA	NA	NA	NA	NA
cg05991401	chr17	72741152	72741152	+	0.70018771130237	0.204917979643491	Up1to5Kb	SLC9A3R1	cg05991401_SLC9A3R1_Up1to5Kb	NA	NA	NA	NA	NA	NA	NA	NA	NA	NA	NA
cg22713958	chr17	76976245	76976245	-	0.701578068118308	0.212472512745339	Promoters	LGALS3BP	cg22713958_LGALS3BP_Promoters	NA	NA	NA	NA	NA	NA	NA	NA	NA	NA	NA
cg25178683	chr17	76976267	76976267	-	0.698296024029713	0.202780957157719	Promoters	LGALS3BP	cg25178683_LGALS3BP_Promoters	NA	NA	NA	NA	NA	NA	NA	NA	NA	NA	NA
cg03100024	chr19	42571402	42571402	-	0.43159291551951	0.77600623048866	Up1to5Kb	GRIK5	cg03100024_GRIK5_Up1to5Kb	NA	NA	NA	NA	NA	NA	NA	NA	NA	NA	NA
cg01549069	chr19	4338807	4338807	+	0.547560269042427	0.239412174255002	Up1to5Kb	MPND	cg01549069_MPND_Up1to5Kb	NA	NA	NA	NA	NA	NA	NA	NA	NA	NA	NA
cg08464513	chr16	30136024	30136024	-	0.247086698103006	0.714493591768118	Up1to5Kb	MAPK3	cg08464513_MAPK3_Up1to5Kb	NA	NA	NA	NA	NA	NA	NA	NA	NA	NA	NA
cg11115427	chr10	13342610	13342610	-	0.285774166755125	0.0905291789746127	Promoters	PHYH	cg11115427_PHYH_Promoters	NA	NA	NA	NA	NA	NA	NA	NA	NA	NA	NA
cg17907056	chr10	30638503	30638503	-	0.225762439515816	0.654455990919413	Promoters	MTPAP	cg17907056_MTPAP_Promoters	NA	NA	NA	NA	NA	NA	NA	NA	NA	NA	NA
cg26335620	chr19	48215149	48215149	+	0.738651378342861	0.407701070092921	Up1to5Kb	EHD2	cg26335620_EHD2_Up1to5Kb	NA	NA	NA	NA	NA	NA	NA	NA	NA	NA	NA
cg17063929	chr11	89224799	89224799	-	0.551849060482587	0.149415167715493	Promoters	NOX4	cg17063929_NOX4_Promoters	NA	NA	NA	NA	NA	NA	NA	NA	NA	NA	NA
cg00839584	chr2	113542091	113542091	-	0.588702577387457	0.242568914797718	Promoters	IL1A	cg00839584_IL1A_Promoters	NA	NA	NA	NA	NA	NA	NA	NA	NA	NA	NA
cg22538557	chr19	48021503	48021503	-	0.853616856558451	0.460786694679251	Up1to5Kb	NAPA	cg22538557_NAPA_Up1to5Kb	NA	NA	NA	NA	NA	NA	NA	NA	NA	NA	NA
cg10499172	chr11	126173246	126173246	+	0.312936375887033	0.744593713010206	Promoters	DCPS	cg10499172_DCPS_Promoters	NA	NA	NA	NA	NA	NA	NA	NA	NA	NA	NA
cg17631150	chr11	126173261	126173261	+	0.270575087420207	0.69783329137475	Promoters	DCPS	cg17631150_DCPS_Promoters	NA	NA	NA	NA	NA	NA	NA	NA	NA	NA	NA
cg14224786	chr9	138627787	138627787	+	0.30110289471009	0.667480669883116	Promoters	KCNT1	cg14224786_KCNT1_Promoters	NA	NA	NA	NA	NA	NA	NA	NA	NA	NA	NA
cg25020204	chr9	136500234	136500234	+	0.379640805451295	0.837054816162014	Up1to5Kb	DBH	cg25020204_DBH_Up1to5Kb	NA	NA	NA	NA	NA	NA	NA	NA	NA	NA	NA
cg03642362	chr19	848896	848896	+	0.708718701665017	0.325361095936605	Up1to5Kb	ELANE	cg03642362_ELANE_Up1to5Kb	NA	NA	NA	NA	NA	NA	NA	NA	NA	NA	NA
cg15026998	chr2	160761622	160761622	-	0.71378631565241	0.394272250199841	Promoters	LY75	cg15026998_LY75_Promoters	NA	NA	NA	NA	NA	NA	NA	NA	NA	NA	NA
cg23910098	chr11	3187534	3187534	-	0.625405288638121	0.977174382331623	Up1to5Kb	OSBPL5	cg23910098_OSBPL5_Up1to5Kb	NA	NA	NA	NA	NA	NA	NA	NA	NA	NA	NA
cg00531748	chr4	55992689	55992689	-	0.81378092436148	0.453190819847845	Promoters	KDR	cg00531748_KDR_Promoters	Yes	NA	NA	NA	NA	NA	NA	NA	NA	NA	NA
cg02855983	chr1	201252324	201252324	+	0.37002121758033	0.0687004532191616	Promoters	PKP1	cg02855983_PKP1_Promoters	NA	NA	NA	NA	NA	NA	NA	NA	NA	NA	NA
cg09581611	chr16	67978158	67978158	-	0.671083027509159	0.250151114864597	Up1to5Kb	LCAT	cg09581611_LCAT_Up1to5Kb	NA	NA	NA	NA	NA	NA	NA	NA	NA	NA	Yes
cg01817009	chr16	67978182	67978182	-	0.763366881424627	0.257514603337928	Up1to5Kb	LCAT	cg01817009_LCAT_Up1to5Kb	NA	NA	NA	NA	NA	NA	NA	NA	NA	NA	Yes
cg02564259	chr16	67978429	67978429	-	0.785986138329943	0.260908257084563	Up1to5Kb	LCAT	cg02564259_LCAT_Up1to5Kb	NA	NA	NA	NA	NA	NA	NA	NA	NA	NA	Yes
cg08944929	chr16	67979129	67979129	-	0.781159739536646	0.417604504139548	Up1to5Kb	LCAT	cg08944929_LCAT_Up1to5Kb	NA	NA	NA	NA	NA	NA	NA	NA	NA	NA	Yes
cg19485804	chr2	233878714	233878714	-	0.506759755418649	0.915480170007066	Up1to5Kb	NGEF	cg19485804_NGEF_Up1to5Kb	NA	NA	NA	NA	NA	NA	NA	NA	NA	NA	NA
cg22989958	chr2	74783039	74783039	-	0.872043553559915	0.576147844463918	Up1to5Kb	LOXL3	cg22989958_LOXL3_Up1to5Kb	NA	NA	NA	NA	NA	NA	NA	NA	NA	NA	NA
cg02878216	chr2	202097093	202097093	+	0.573051998747744	0.0803068093558744	Up1to5Kb	CASP8	cg02878216_CASP8_Up1to5Kb	NA	NA	NA	NA	Yes	NA	NA	NA	NA	NA	NA
cg14210454	chr19	463460	463460	-	0.546969314509911	0.870255560880289	Up1to5Kb	SHC2	cg14210454_SHC2_Up1to5Kb	NA	NA	NA	NA	NA	NA	NA	NA	NA	NA	NA
cg10371155	chr17	37561101	37561101	-	0.612752228813972	0.87552099069817	Up1to5Kb	FBXL20	cg10371155_FBXL20_Up1to5Kb	NA	NA	NA	NA	NA	NA	NA	NA	NA	NA	NA
cg16536718	chr5	44390215	44390215	-	0.512552023791001	0.13491386100968	Up1to5Kb	FGF10	cg16536718_FGF10_Up1to5Kb	NA	NA	NA	NA	NA	NA	NA	NA	NA	NA	NA
cg04432009	chr19	13213688	13213688	-	0.417468134330462	0.196937083183417	Up1to5Kb	LYL1	cg04432009_LYL1_Up1to5Kb	NA	NA	NA	NA	NA	NA	Yes	NA	NA	NA	NA
cg02011446	chr19	13213716	13213716	-	0.424058348199008	0.176612887267535	Up1to5Kb	LYL1	cg02011446_LYL1_Up1to5Kb	NA	NA	NA	NA	NA	NA	Yes	NA	NA	NA	NA
cg26594419	chr19	10122776	10122776	-	0.659294155102096	0.281765377537837	Up1to5Kb	COL5A3	cg26594419_COL5A3_Up1to5Kb	NA	NA	NA	NA	NA	NA	NA	NA	NA	NA	NA
cg11874323	chr3	111804830	111804830	+	0.690740795837793	0.364433946349183	Promoters	C3orf52	cg11874323_C3orf52_Promoters	NA	NA	NA	NA	NA	NA	NA	NA	NA	NA	NA
cg14018690	chr3	111804832	111804832	+	0.585018046945574	0.252002262944052	Promoters	C3orf52	cg14018690_C3orf52_Promoters	NA	NA	NA	NA	NA	NA	NA	NA	NA	NA	NA
cg21572731	chr3	111804981	111804981	+	0.412022592032641	0.215763032015176	Promoters	C3orf52	cg21572731_C3orf52_Promoters	NA	NA	NA	NA	NA	NA	NA	NA	NA	NA	NA
cg05570980	chr3	111804983	111804983	+	0.386330343140082	0.198174772348617	Promoters	C3orf52	cg05570980_C3orf52_Promoters	NA	NA	NA	NA	NA	NA	NA	NA	NA	NA	NA
cg11138929	chr3	113251189	113251189	+	0.12561459973976	0.316486671407523	Promoters	SIDT1	cg11138929_SIDT1_Promoters	NA	NA	NA	NA	NA	NA	NA	NA	NA	NA	NA
cg05571820	chr4	5709858	5709858	+	0.451344091462564	0.202602170672071	Up1to5Kb	EVC	cg05571820_EVC_Up1to5Kb	NA	NA	NA	NA	NA	NA	NA	NA	NA	NA	NA
cg14479198	chr5	80255793	80255793	+	0.414740272614247	0.689586186607557	Promoters	RASGRF2	cg14479198_RASGRF2_Promoters	NA	NA	NA	NA	NA	NA	NA	NA	NA	NA	NA
cg19586881	chr5	172756999	172756999	-	0.361366066449376	0.136845425748657	Up1to5Kb	STC2	cg19586881_STC2_Up1to5Kb	NA	NA	NA	NA	NA	NA	NA	NA	NA	NA	NA
cg12439977	chr5	172759099	172759099	-	0.842195881823221	0.157095510301902	Up1to5Kb	STC2	cg12439977_STC2_Up1to5Kb	NA	NA	NA	NA	NA	NA	NA	NA	NA	NA	NA
cg17684906	chr5	172384830	172384830	+	0.740936818468512	0.406740925579772	Up1to5Kb	RPL26L1	cg17684906_RPL26L1_Up1to5Kb	NA	NA	NA	NA	NA	NA	NA	NA	NA	NA	NA
cg15810415	chr4	111397134	111397134	+	0.156118085694222	0.657788823020601	Promoters	ENPEP	cg15810415_ENPEP_Promoters	NA	NA	NA	NA	NA	NA	NA	NA	NA	NA	NA
cg24192671	chr4	111397220	111397220	+	0.381253283378867	0.788226962569397	Promoters	ENPEP	cg24192671_ENPEP_Promoters	NA	NA	NA	NA	NA	NA	NA	NA	NA	NA	NA
cg03698716	chr2	216947594	216947594	-	0.296456945700626	0.762488379799044	Up1to5Kb	PECR	cg03698716_PECR_Up1to5Kb	NA	NA	NA	NA	NA	NA	NA	NA	NA	NA	NA
cg08799727	chr7	80549660	80549660	-	0.244639157506149	0.6319410164853	Up1to5Kb	SEMA3C	cg08799727_SEMA3C_Up1to5Kb	NA	NA	NA	NA	NA	NA	NA	NA	NA	NA	NA
cg12011299	chr4	100065546	100065546	-	0.865336706285482	0.310019013933315	Promoters	ADH4	cg12011299_ADH4_Promoters	NA	NA	NA	NA	NA	NA	NA	NA	NA	NA	NA
cg02239453	chr11	33797523	33797523	-	0.205464835717793	0.860038567689585	Up1to5Kb	FBXO3	cg02239453_FBXO3_Up1to5Kb	NA	NA	NA	NA	NA	NA	NA	NA	NA	NA	NA
cg24931658	chr8	21914524	21914524	+	0.19274871838581	0.613808106459638	Promoters	DMTN	cg24931658_DMTN_Promoters	NA	NA	NA	NA	NA	NA	NA	NA	NA	NA	NA
cg17744279	chr8	20113173	20113173	-	0.497848682526528	0.86548643849766	Promoters	LZTS1	cg17744279_LZTS1_Promoters	NA	NA	NA	NA	NA	NA	NA	NA	NA	NA	NA
cg20005057	chr12	10364834	10364834	+	0.195558102675367	0.454120513759774	Promoters	GABARAPL1	cg20005057_GABARAPL1_Promoters	NA	NA	NA	NA	NA	NA	NA	NA	NA	NA	NA
cg11704012	chr12	6561007	6561007	+	0.388646378290032	0.136127852404781	Promoters	TAPBPL	cg11704012_TAPBPL_Promoters	NA	NA	NA	NA	NA	NA	NA	NA	NA	NA	NA
cg16325610	chr12	56360171	56360171	+	0.592859320868565	0.143635914396672	Promoters	CDK2	cg16325610_CDK2_Promoters	NA	NA	NA	NA	NA	NA	NA	NA	Yes	NA	NA
cg19258882	chr12	56472805	56472805	+	0.622571384563246	0.130395086039368	Up1to5Kb	ERBB3	cg19258882_ERBB3_Up1to5Kb	NA	NA	NA	NA	NA	NA	NA	NA	Yes	NA	NA
cg06864079	chr14	23352029	23352029	+	0.757118739334325	0.38932392167835	Promoters	REM2	cg06864079_REM2_Promoters	NA	NA	NA	NA	NA	NA	NA	NA	NA	NA	NA
cg20603888	chr15	48470973	48470973	-	0.454404800102152	0.871148289664888	Promoters	MYEF2	cg20603888_MYEF2_Promoters	NA	NA	NA	NA	NA	NA	NA	NA	NA	NA	NA
cg17063840	chr15	40649930	40649930	+	0.360193601571084	0.761322018554832	Promoters	DISP2	cg17063840_DISP2_Promoters	NA	NA	NA	NA	NA	NA	NA	NA	NA	NA	NA
cg00202829	chr15	74609868	74609868	+	0.819880758998254	0.43178176861825	Up1to5Kb	CCDC33	cg00202829_CCDC33_Up1to5Kb	NA	NA	NA	NA	NA	NA	NA	NA	NA	NA	NA
cg10173075	chr15	89764836	89764836	-	0.867868819831926	0.462108596596792	Promoters	RLBP1	cg10173075_RLBP1_Promoters	NA	NA	NA	NA	NA	NA	NA	NA	NA	NA	NA
cg15808008	chr15	89764895	89764895	-	0.779698683928805	0.27597925546651	Promoters	RLBP1	cg15808008_RLBP1_Promoters	NA	NA	NA	NA	NA	NA	NA	NA	NA	NA	NA
cg03845837	chr16	67203406	67203406	+	0.763264048665382	0.289379666879812	Promoters	NOL3	cg03845837_NOL3_Promoters	NA	NA	NA	NA	NA	NA	NA	NA	NA	NA	NA
cg06537680	chr16	67204316	67204316	+	0.479937140766504	0.0487971835725226	Promoters	NOL3	cg06537680_NOL3_Promoters	NA	NA	NA	NA	NA	NA	NA	NA	NA	NA	NA
cg10334489	chr17	25798878	25798878	+	0.461132390096553	0.798261460405081	Promoters	KSR1	cg10334489_KSR1_Promoters	NA	NA	NA	NA	NA	NA	NA	NA	NA	NA	NA
cg15566554	chr17	72208504	72208504	+	0.581595353632439	0.131727067903219	Up1to5Kb	TTYH2	cg15566554_TTYH2_Up1to5Kb	NA	NA	NA	NA	NA	NA	NA	NA	NA	NA	NA
cg23550016	chr17	37821447	37821447	+	0.599973745782591	0.79574230904093	Up1to5Kb	PNMT	cg23550016_PNMT_Up1to5Kb	NA	NA	NA	NA	NA	NA	NA	NA	NA	NA	NA
cg01080560	chr19	2743448	2743448	-	0.280093251728228	0.782321399284818	Up1to5Kb	SLC39A3	cg01080560_SLC39A3_Up1to5Kb	NA	NA	NA	NA	NA	NA	NA	NA	NA	NA	NA
cg08141873	chr11	534632	534632	+	0.160450576516226	0.445214596646497	Up1to5Kb	LRRC56	cg08141873_LRRC56_Up1to5Kb	NA	NA	NA	NA	NA	NA	NA	NA	NA	NA	NA
cg13387235	chr19	47633764	47633764	+	0.481658958158526	0.864308672385519	Promoters	SAE1	cg13387235_SAE1_Promoters	NA	NA	NA	NA	NA	NA	NA	NA	NA	NA	NA
cg06522456	chr19	45311781	45311781	+	0.642556874449502	0.219798782522432	Promoters	BCAM	cg06522456_BCAM_Promoters	NA	NA	NA	NA	NA	NA	NA	NA	NA	NA	NA
cg01973804	chr19	49929853	49929853	-	0.661234655511974	0.206032139333588	Up1to5Kb	PTH2	cg01973804_PTH2_Up1to5Kb	NA	NA	NA	NA	NA	NA	NA	NA	NA	NA	NA
cg07347511	chr1	47082831	47082831	-	0.386417214736389	0.0552438078260187	Up1to5Kb	MOB3C	cg07347511_MOB3C_Up1to5Kb	NA	NA	NA	NA	NA	NA	NA	NA	NA	NA	NA
cg00950809	chr1	47082851	47082851	-	0.486897609246215	0.18722104457143	Up1to5Kb	MOB3C	cg00950809_MOB3C_Up1to5Kb	NA	NA	NA	NA	NA	NA	NA	NA	NA	NA	NA
cg05376185	chr1	47082869	47082869	-	0.65761512742279	0.16189145138017	Up1to5Kb	MOB3C	cg05376185_MOB3C_Up1to5Kb	NA	NA	NA	NA	NA	NA	NA	NA	NA	NA	NA
cg16896205	chr1	111413643	111413643	+	0.83517209607591	0.603066454995243	Up1to5Kb	CD53	cg16896205_CD53_Up1to5Kb	NA	NA	NA	NA	NA	Yes	NA	NA	NA	NA	NA
cg18182216	chr1	150978385	150978385	+	0.685152564557214	0.102783032732977	Up1to5Kb	PRUNE1	cg18182216_PRUNE1_Up1to5Kb	NA	NA	NA	NA	NA	NA	NA	NA	NA	NA	NA
cg07495664	chr1	150978905	150978905	+	0.593842776663938	0.062115171859178	Up1to5Kb	PRUNE1	cg07495664_PRUNE1_Up1to5Kb	NA	NA	NA	NA	NA	NA	NA	NA	NA	NA	NA
cg06433658	chr1	150979092	150979092	+	0.47116989047888	0.0494281938248648	Up1to5Kb	PRUNE1	cg06433658_PRUNE1_Up1to5Kb	NA	NA	NA	NA	NA	NA	NA	NA	NA	NA	NA
cg16274678	chr1	154127952	154127952	-	0.767040107869174	0.305261997605942	Promoters	NUP210L	cg16274678_NUP210L_Promoters	NA	NA	NA	NA	NA	NA	NA	NA	NA	NA	NA
cg17966192	chr2	108994116	108994116	+	0.790120301287439	0.178913438634741	Promoters	SULT1C4	cg17966192_SULT1C4_Promoters	NA	NA	NA	NA	NA	NA	NA	NA	NA	NA	NA
cg17021907	chr2	119918913	119918913	-	0.740094218304913	0.533071806984678	Up1to5Kb	C1QL2	cg17021907_C1QL2_Up1to5Kb	NA	NA	NA	NA	NA	NA	NA	NA	NA	NA	NA
cg23235671	chr2	128617901	128617901	-	0.811150869876588	0.289332538754247	Up1to5Kb	POLR2D	cg23235671_POLR2D_Up1to5Kb	NA	NA	NA	NA	NA	NA	NA	NA	NA	NA	NA
cg08929133	chr3	186330026	186330026	+	0.92054603091683	0.516168017320359	Promoters	AHSG	cg08929133_AHSG_Promoters	NA	NA	NA	NA	NA	NA	NA	NA	NA	NA	NA
cg25071651	chr4	101112317	101112317	-	0.538232824977458	0.0944344968185669	Promoters	DDIT4L	cg25071651_DDIT4L_Promoters	NA	NA	NA	NA	NA	NA	NA	NA	NA	NA	NA
cg03479572	chr4	152017137	152017137	+	0.824727609115627	0.579787579882467	Up1to5Kb	RPS3A	cg03479572_RPS3A_Up1to5Kb	NA	NA	NA	NA	NA	NA	NA	NA	NA	NA	NA
cg11093474	chr5	5137559	5137559	+	0.812616248009526	0.502867386942328	Up1to5Kb	ADAMTS16	cg11093474_ADAMTS16_Up1to5Kb	NA	NA	NA	NA	NA	NA	NA	NA	NA	NA	NA
cg05512756	chr5	35991735	35991735	-	0.81536763920664	0.220620263339778	Up1to5Kb	UGT3A1	cg05512756_UGT3A1_Up1to5Kb	NA	NA	NA	NA	NA	NA	NA	NA	NA	NA	NA
cg01166488	chr5	135170147	135170147	+	0.440292017997074	0.185875194250337	Promoters	SLC25A48	cg01166488_SLC25A48_Promoters	NA	NA	NA	NA	NA	NA	NA	NA	NA	NA	NA
cg21729798	chr6	24357078	24357078	+	0.743003346126482	0.294821018179604	Promoters	KAAG1	cg21729798_KAAG1_Promoters	NA	NA	NA	NA	NA	NA	NA	NA	NA	NA	NA
cg24813995	chr6	30657882	30657882	-	0.783325806750554	0.521227289327226	Up1to5Kb	PPP1R18	cg24813995_PPP1R18_Up1to5Kb	NA	NA	NA	NA	NA	Yes	NA	NA	NA	NA	NA
cg27214030	chr6	30658303	30658303	-	0.379307265532252	0.119270347230109	Up1to5Kb	PPP1R18	cg27214030_PPP1R18_Up1to5Kb	NA	NA	NA	NA	NA	Yes	NA	NA	NA	NA	NA
cg10975290	chr7	45963523	45963523	-	0.700104299238531	0.243862426268965	Up1to5Kb	IGFBP3	cg10975290_IGFBP3_Up1to5Kb	NA	NA	NA	NA	NA	NA	NA	NA	NA	NA	NA
cg26960083	chr7	143106298	143106298	-	0.627860082559387	0.183632444375436	Promoters	EPHA1	cg26960083_EPHA1_Promoters	NA	NA	NA	NA	NA	NA	NA	NA	NA	NA	NA
cg09539720	chr7	150885458	150885458	-	0.815749327566498	0.588371587377276	Promoters	ASB10	cg09539720_ASB10_Promoters	NA	NA	NA	NA	NA	NA	NA	NA	NA	NA	NA
cg12718579	chr8	53322451	53322451	-	0.748406537398802	0.304096958630237	Up1to5Kb	ST18	cg12718579_ST18_Up1to5Kb	NA	NA	NA	NA	NA	NA	NA	Yes	NA	NA	NA
cg02389590	chr8	110658029	110658029	-	0.443042099957301	0.807139235622351	Promoters	SYBU	cg02389590_SYBU_Promoters	NA	NA	NA	NA	NA	NA	NA	NA	NA	NA	NA
cg20164505	chr8	110659094	110659094	-	0.353676805311957	0.905714626389644	Up1to5Kb	SYBU	cg20164505_SYBU_Up1to5Kb	NA	NA	NA	NA	NA	NA	NA	NA	NA	NA	NA
cg14217552	chr9	130956057	130956057	-	0.457018854193624	0.920617150740834	Up1to5Kb	CIZ1	cg14217552_CIZ1_Up1to5Kb	NA	NA	NA	NA	NA	NA	NA	NA	NA	NA	NA
cg08259810	chr11	10325778	10325778	+	0.255335473250914	0.693174948211192	Promoters	ADM	cg08259810_ADM_Promoters	NA	NA	NA	NA	NA	NA	NA	NA	NA	NA	NA
cg16013966	chr11	62380545	62380545	+	0.560457994314397	0.175977818781461	Promoters	ROM1	cg16013966_ROM1_Promoters	NA	NA	NA	NA	NA	NA	NA	NA	NA	NA	NA
cg01858173	chr11	62380679	62380679	-	0.430327714345467	0.0700966113514795	Promoters	EML3	cg01858173_EML3_Promoters	NA	NA	NA	NA	NA	NA	NA	NA	NA	NA	NA
cg01141838	chr11	62474744	62474744	-	0.141504615466806	0.574444851649003	Promoters	BSCL2	cg01141838_BSCL2_Promoters	NA	NA	NA	NA	NA	NA	NA	NA	NA	NA	NA
cg24755189	chr11	62475373	62475373	-	0.200325933120519	0.751323044906602	Up1to5Kb	BSCL2	cg24755189_BSCL2_Up1to5Kb	NA	NA	NA	NA	NA	NA	NA	NA	NA	NA	NA
cg14370448	chr16	30103978	30103978	-	0.51679763914531	0.187152422000922	Up1to5Kb	TBX6	cg14370448_TBX6_Up1to5Kb	NA	NA	NA	NA	NA	NA	NA	NA	NA	NA	NA
cg22762189	chr2	17996994	17996994	+	0.453678843848698	0.90699566852724	Promoters	MSGN1	cg22762189_MSGN1_Promoters	NA	NA	NA	NA	NA	NA	NA	NA	NA	NA	NA
cg26632171	chr2	17997117	17997117	+	0.449747969090133	0.898475801909503	Promoters	MSGN1	cg26632171_MSGN1_Promoters	NA	NA	NA	NA	NA	NA	NA	NA	NA	NA	NA
cg03377767	chr2	17997138	17997138	+	0.396266608093005	0.820569376466181	Promoters	MSGN1	cg03377767_MSGN1_Promoters	NA	NA	NA	NA	NA	NA	NA	NA	NA	NA	NA
cg24170415	chr4	185747632	185747632	-	0.357838552434414	0.140263171958882	Up1to5Kb	ACSL1	cg24170415_ACSL1_Up1to5Kb	NA	NA	NA	NA	NA	NA	NA	NA	NA	NA	NA
cg10861599	chr1	173176523	173176523	-	0.871577711115066	0.411195595947353	Promoters	TNFSF4	cg10861599_TNFSF4_Promoters	NA	NA	NA	NA	NA	NA	NA	NA	NA	NA	NA
cg20660171	chr2	43455046	43455046	-	0.521434864447392	0.117543314926462	Up1to5Kb	ZFP36L2	cg20660171_ZFP36L2_Up1to5Kb	NA	NA	NA	NA	NA	NA	NA	NA	NA	NA	NA
cg06169590	chr2	43455088	43455088	-	0.628822252948761	0.162243799764413	Up1to5Kb	ZFP36L2	cg06169590_ZFP36L2_Up1to5Kb	NA	NA	NA	NA	NA	NA	NA	NA	NA	NA	NA
cg01094950	chr2	43455097	43455097	-	0.609831718155325	0.216343248790616	Up1to5Kb	ZFP36L2	cg01094950_ZFP36L2_Up1to5Kb	NA	NA	NA	NA	NA	NA	NA	NA	NA	NA	NA
cg04920761	chr2	43455103	43455103	-	0.662325566790437	0.257232615713079	Up1to5Kb	ZFP36L2	cg04920761_ZFP36L2_Up1to5Kb	NA	NA	NA	NA	NA	NA	NA	NA	NA	NA	NA
cg14283783	chr13	29069941	29069941	-	0.466159620220098	0.17252819615599	Up1to5Kb	FLT1	cg14283783_FLT1_Up1to5Kb	Yes	NA	NA	NA	NA	NA	NA	NA	NA	NA	NA
cg05819150	chr11	101980380	101980380	+	0.811007543378045	0.395527449410232	Promoters	YAP1	cg05819150_YAP1_Promoters	NA	NA	NA	NA	NA	NA	NA	NA	NA	NA	NA
cg15732840	chr2	63274615	63274615	+	0.770363082718437	0.237966492417249	Up1to5Kb	OTX1	cg15732840_OTX1_Up1to5Kb	NA	NA	NA	NA	NA	NA	NA	NA	NA	NA	Yes
cg17583946	chr2	63275034	63275034	+	0.701115110185688	0.244347750244812	Up1to5Kb	OTX1	cg17583946_OTX1_Up1to5Kb	NA	NA	NA	NA	NA	NA	NA	NA	NA	NA	Yes
cg06528559	chr2	63275509	63275509	+	0.758052435111879	0.223111938519499	Up1to5Kb	OTX1	cg06528559_OTX1_Up1to5Kb	NA	NA	NA	NA	NA	NA	NA	NA	NA	NA	Yes
cg00793088	chr12	71315008	71315008	-	0.232397640112009	0.63579146975879	Up1to5Kb	PTPRR	cg00793088_PTPRR_Up1to5Kb	NA	NA	NA	NA	NA	NA	NA	NA	NA	NA	NA
cg00402074	chr6	46889742	46889742	-	0.542993060089781	0.821443084078289	Promoters	ADGRF5	cg00402074_ADGRF5_Promoters	NA	NA	NA	NA	NA	NA	NA	NA	NA	NA	NA
cg06530903	chr16	87633337	87633337	+	0.837030575359204	0.439550549613978	Up1to5Kb	JPH3	cg06530903_JPH3_Up1to5Kb	NA	NA	NA	NA	NA	NA	NA	NA	NA	NA	NA
cg04817908	chr11	124608371	124608371	+	0.409777445877253	0.912573554673946	Up1to5Kb	NRGN	cg04817908_NRGN_Up1to5Kb	NA	NA	NA	NA	NA	NA	NA	NA	NA	NA	NA
cg16871385	chr4	186877916	186877916	-	0.227662144565171	0.811749383716492	Promoters	SORBS2	cg16871385_SORBS2_Promoters	NA	NA	NA	NA	NA	NA	NA	NA	NA	NA	NA
cg09600406	chr17	18586450	18586450	-	0.38352140983558	0.700405542074874	Promoters	ZNF286B	cg09600406_ZNF286B_Promoters	NA	NA	NA	NA	NA	NA	NA	NA	NA	NA	NA
cg01901210	chr5	125758791	125758791	+	0.578679170867733	0.164327232064663	Promoters	GRAMD2B	cg01901210_GRAMD2B_Promoters	NA	NA	NA	NA	NA	NA	NA	NA	NA	NA	NA
cg16465430	chr14	23289114	23289114	-	0.77321534496068	0.505922621954058	Up1to5Kb	SLC7A7	cg16465430_SLC7A7_Up1to5Kb	NA	NA	NA	NA	Yes	NA	NA	NA	NA	NA	NA
cg18543242	chr14	23290393	23290393	-	0.801342465711438	0.538791440737773	Up1to5Kb	SLC7A7	cg18543242_SLC7A7_Up1to5Kb	NA	NA	NA	NA	Yes	NA	NA	NA	NA	NA	NA
cg21146273	chr5	152869193	152869193	+	0.46257107683361	0.855815119911951	Up1to5Kb	GRIA1	cg21146273_GRIA1_Up1to5Kb	NA	NA	NA	NA	NA	NA	NA	NA	NA	NA	NA
cg11052143	chr2	202484020	202484020	-	0.685231073685969	0.308007080041512	Up1to5Kb	C2CD6	cg11052143_C2CD6_Up1to5Kb	NA	NA	NA	NA	NA	NA	NA	NA	NA	NA	NA
cg13265524	chr2	202484246	202484246	-	0.850231440172718	0.546369538807813	Up1to5Kb	C2CD6	cg13265524_C2CD6_Up1to5Kb	NA	NA	NA	NA	NA	NA	NA	NA	NA	NA	NA
cg18628483	chr12	57943326	57943326	+	0.213499717484196	0.59261386740757	Promoters	KIF5A	cg18628483_KIF5A_Promoters	NA	NA	NA	NA	NA	NA	NA	NA	NA	NA	NA
cg21055546	chr8	18666598	18666598	-	0.823541828329785	0.262183409245982	Up1to5Kb	PSD3	cg21055546_PSD3_Up1to5Kb	NA	NA	NA	NA	NA	NA	NA	NA	NA	NA	NA
cg00268967	chr12	58002603	58002603	+	0.51913922870583	0.914811353152046	Up1to5Kb	ARHGEF25	cg00268967_ARHGEF25_Up1to5Kb	NA	NA	NA	NA	NA	NA	NA	NA	NA	NA	NA
cg07132038	chr7	151575677	151575677	-	0.241069801807528	0.809957082196295	Up1to5Kb	PRKAG2	cg07132038_PRKAG2_Up1to5Kb	NA	NA	NA	NA	NA	NA	NA	NA	NA	NA	NA
cg10780318	chr6	35704149	35704149	+	0.586422448544456	0.175745326411734	Promoters	ARMC12	cg10780318_ARMC12_Promoters	NA	NA	NA	NA	NA	NA	NA	NA	NA	NA	NA
cg01321308	chr6	35704224	35704224	+	0.425043619558096	0.141230503591879	Promoters	ARMC12	cg01321308_ARMC12_Promoters	NA	NA	NA	NA	NA	NA	NA	NA	NA	NA	NA
cg04917208	chr16	70680104	70680104	+	0.476864872946786	0.894264747963006	Promoters	IL34	cg04917208_IL34_Promoters	NA	NA	NA	NA	NA	NA	NA	NA	NA	NA	NA
cg12347740	chr16	70680380	70680380	+	0.239528764758242	0.571121974490216	Promoters	IL34	cg12347740_IL34_Promoters	NA	NA	NA	NA	NA	NA	NA	NA	NA	NA	NA
cg03894990	chr6	44309765	44309765	+	0.148513243702654	0.803591551259098	Promoters	SPATS1	cg03894990_SPATS1_Promoters	NA	NA	NA	NA	NA	NA	NA	NA	NA	NA	NA
cg14669524	chr6	44309927	44309927	+	0.160440515025194	0.876364275530986	Promoters	SPATS1	cg14669524_SPATS1_Promoters	NA	NA	NA	NA	NA	NA	NA	NA	NA	NA	NA
cg09704217	chr2	27069805	27069805	+	0.163509563379558	0.427467805228441	Up1to5Kb	DPYSL5	cg09704217_DPYSL5_Up1to5Kb	NA	NA	NA	NA	NA	NA	NA	NA	NA	NA	NA
cg04118190	chr2	96812528	96812528	-	0.53820656640846	0.792196703081469	Up1to5Kb	DUSP2	cg04118190_DUSP2_Up1to5Kb	NA	NA	NA	NA	NA	NA	NA	NA	NA	NA	NA
cg22065526	chr2	220436921	220436921	-	0.236386958972007	0.537254966394148	Promoters	OBSL1	cg22065526_OBSL1_Promoters	NA	NA	NA	NA	NA	NA	NA	NA	NA	NA	NA
cg03585070	chr1	205602206	205602206	-	0.528340193948903	0.854268546760847	Up1to5Kb	ELK4	cg03585070_ELK4_Up1to5Kb	NA	NA	NA	NA	NA	NA	NA	NA	NA	NA	NA
cg25449207	chr15	34611069	34611069	-	0.748624451891461	0.396324027617856	Promoters	SLC12A6	cg25449207_SLC12A6_Promoters	NA	NA	NA	NA	NA	NA	NA	NA	NA	NA	NA
cg13470557	chr20	61431876	61431876	+	0.19197622930813	0.914114801736197	Up1to5Kb	OGFR	cg13470557_OGFR_Up1to5Kb	NA	NA	NA	NA	NA	NA	NA	NA	NA	NA	NA
cg21387281	chr20	61435439	61435439	+	0.439372515268445	0.819723052560915	Promoters	OGFR	cg21387281_OGFR_Promoters	NA	NA	NA	NA	NA	NA	NA	NA	NA	NA	NA
cg03856973	chr22	43740230	43740230	-	0.606776554133968	0.267365508509359	Promoters	SCUBE1	cg03856973_SCUBE1_Promoters	NA	NA	NA	NA	NA	NA	NA	NA	NA	NA	NA
cg09457766	chr22	43742573	43742573	-	0.813355848068606	0.164875577126294	Up1to5Kb	SCUBE1	cg09457766_SCUBE1_Up1to5Kb	NA	NA	NA	NA	NA	NA	NA	NA	NA	NA	NA
cg13987192	chr12	6933322	6933322	+	0.249691850419595	0.683729730553648	Up1to5Kb	P3H3	cg13987192_P3H3_Up1to5Kb	NA	NA	NA	NA	NA	NA	NA	NA	NA	NA	NA
cg09181054	chr1	19232926	19232926	-	0.490865858529076	0.869047992965117	Up1to5Kb	ALDH4A1	cg09181054_ALDH4A1_Up1to5Kb	NA	NA	NA	NA	NA	NA	NA	NA	NA	NA	NA
cg07545278	chr16	67219152	67219152	-	0.6030701198166	0.145574645284115	Up1to5Kb	KIAA0895L	cg07545278_KIAA0895L_Up1to5Kb	NA	NA	NA	NA	NA	NA	NA	NA	NA	NA	NA
cg25522119	chr19	47219957	47219957	-	0.484404582482622	0.154468321786446	Promoters	PRKD2	cg25522119_PRKD2_Promoters	NA	NA	NA	NA	NA	NA	NA	NA	NA	NA	NA
cg23864632	chr19	47220401	47220401	-	0.547452968770207	0.0523855568931561	Promoters	PRKD2	cg23864632_PRKD2_Promoters	NA	NA	NA	NA	NA	NA	NA	NA	NA	NA	NA
cg08230695	chr19	47220755	47220755	-	0.717872560836096	0.0681179095721152	Promoters	PRKD2	cg08230695_PRKD2_Promoters	NA	NA	NA	NA	NA	NA	NA	NA	NA	NA	NA
cg11334644	chr12	130529514	130529514	-	0.86836359711247	0.505015678307651	Up1to5Kb	LINC02418	cg11334644_LINC02418_Up1to5Kb	NA	NA	NA	NA	NA	NA	NA	NA	NA	NA	NA
cg06153623	chr12	130529849	130529849	-	0.820503765483666	0.206681771385296	Up1to5Kb	LINC02418	cg06153623_LINC02418_Up1to5Kb	NA	NA	NA	NA	NA	NA	NA	NA	NA	NA	NA
cg20981127	chr19	17357587	17357587	-	0.425152101581939	0.0926989102006994	Up1to5Kb	NR2F6	cg20981127_NR2F6_Up1to5Kb	NA	NA	NA	NA	NA	NA	NA	NA	NA	NA	NA
cg16749578	chr19	17357619	17357619	-	0.466115418834862	0.104527554624341	Up1to5Kb	NR2F6	cg16749578_NR2F6_Up1to5Kb	NA	NA	NA	NA	NA	NA	NA	NA	NA	NA	NA
cg27346356	chr19	19648914	19648914	+	0.531662616698653	0.135397197641916	Promoters	CILP2	cg27346356_CILP2_Promoters	NA	NA	NA	NA	NA	NA	NA	NA	NA	NA	NA
cg11829416	chr21	44589030	44589030	+	0.829662611854236	0.531406404811473	Promoters	CRYAA	cg11829416_CRYAA_Promoters	NA	NA	NA	NA	NA	NA	NA	NA	NA	NA	NA
cg18433784	chr21	48025155	48025155	-	0.719193055150544	0.113156700878617	Up1to5Kb	S100B	cg18433784_S100B_Up1to5Kb	NA	NA	NA	NA	NA	NA	NA	NA	NA	NA	NA
cg01447828	chr19	40919465	40919465	-	0.726645231057906	0.373141373337462	Promoters	PRX	cg01447828_PRX_Promoters	NA	NA	NA	NA	NA	NA	NA	NA	NA	NA	NA
cg27282564	chr19	55577746	55577746	-	0.777952314089717	0.400995402361157	Up1to5Kb	RDH13	cg27282564_RDH13_Up1to5Kb	NA	NA	NA	NA	NA	NA	NA	NA	NA	NA	NA
cg18649823	chr19	55660591	55660591	-	0.492260687578859	0.132770695799179	Promoters	TNNT1	cg18649823_TNNT1_Promoters	NA	NA	NA	NA	NA	NA	NA	NA	NA	NA	NA
cg24699670	chr19	55660614	55660614	-	0.501867281866082	0.108568350143297	Promoters	TNNT1	cg24699670_TNNT1_Promoters	NA	NA	NA	NA	NA	NA	NA	NA	NA	NA	NA
cg19504245	chr19	55660620	55660620	-	0.613188228961454	0.215097025041897	Promoters	TNNT1	cg19504245_TNNT1_Promoters	NA	NA	NA	NA	NA	NA	NA	NA	NA	NA	NA
cg10218876	chr19	55660625	55660625	-	0.537283988469357	0.0949334785707854	Promoters	TNNT1	cg10218876_TNNT1_Promoters	NA	NA	NA	NA	NA	NA	NA	NA	NA	NA	NA
cg17052170	chr8	144099482	144099482	+	0.157379450649963	0.655548344932767	Promoters	LY6E	cg17052170_LY6E_Promoters	NA	NA	NA	NA	NA	NA	NA	NA	NA	NA	NA
cg09470638	chr19	15121509	15121509	+	0.538813900009185	0.214975906964212	Promoters	CCDC105	cg09470638_CCDC105_Promoters	NA	NA	NA	NA	NA	NA	NA	NA	NA	NA	NA
cg02489552	chr19	15121531	15121531	+	0.480548005852801	0.114746405374165	Promoters	CCDC105	cg02489552_CCDC105_Promoters	NA	NA	NA	NA	NA	NA	NA	NA	NA	NA	NA
cg03619352	chr5	179219098	179219098	+	0.761544496844253	0.461416623670139	Up1to5Kb	LTC4S	cg03619352_LTC4S_Up1to5Kb	NA	NA	NA	NA	NA	NA	NA	NA	NA	NA	NA
cg06732395	chr5	180018722	180018722	-	0.432493626109983	0.137594863417019	Promoters	SCGB3A1	cg06732395_SCGB3A1_Promoters	NA	NA	NA	NA	NA	NA	NA	NA	NA	NA	NA
cg01174140	chr5	180018735	180018735	-	0.521525779793639	0.17795570751604	Promoters	SCGB3A1	cg01174140_SCGB3A1_Promoters	NA	NA	NA	NA	NA	NA	NA	NA	NA	NA	NA
cg16233074	chr17	42445042	42445042	-	0.463972807664879	0.913352106823114	Up1to5Kb	FAM171A2	cg16233074_FAM171A2_Up1to5Kb	NA	NA	NA	NA	NA	NA	NA	NA	NA	NA	NA
cg26038547	chr12	52398421	52398421	+	0.316818822342358	0.91432862881742	Up1to5Kb	TAMALIN	cg26038547_TAMALIN_Up1to5Kb	NA	NA	NA	NA	NA	NA	NA	NA	NA	NA	NA
cg17200441	chr12	52715348	52715348	-	0.77988196759722	0.134137664422798	Up1to5Kb	KRT83	cg17200441_KRT83_Up1to5Kb	NA	NA	NA	NA	NA	NA	NA	NA	NA	NA	NA
cg08462194	chr6	33384179	33384179	+	0.466439188168426	0.864741760434411	Up1to5Kb	SYNGAP1	cg08462194_SYNGAP1_Up1to5Kb	NA	NA	NA	NA	NA	NA	NA	NA	NA	NA	NA
cg12981843	chr16	779218	779218	-	0.302527767270788	0.774464125806088	Up1to5Kb	CCDC78	cg12981843_CCDC78_Up1to5Kb	NA	NA	NA	NA	NA	NA	NA	NA	NA	NA	NA
cg10226527	chr16	779605	779605	-	0.412976483127251	0.757910742301691	Up1to5Kb	CCDC78	cg10226527_CCDC78_Up1to5Kb	NA	NA	NA	NA	NA	NA	NA	NA	NA	NA	NA
cg13916928	chr11	62474735	62474735	+	0.194646799349453	0.592802378846976	Promoters	GNG3	cg13916928_GNG3_Promoters	NA	NA	NA	NA	NA	NA	NA	NA	NA	NA	NA
cg13856573	chr11	62475078	62475078	+	0.192526888609819	0.458211293326077	Promoters	GNG3	cg13856573_GNG3_Promoters	NA	NA	NA	NA	NA	NA	NA	NA	NA	NA	NA
cg25763716	chr1	101184304	101184304	+	0.878253160988683	0.547289544795009	Promoters	VCAM1	cg25763716_VCAM1_Promoters	NA	NA	NA	NA	NA	NA	NA	NA	NA	NA	NA
cg04295372	chr1	101184332	101184332	+	0.871617763782442	0.590070155601527	Promoters	VCAM1	cg04295372_VCAM1_Promoters	NA	NA	NA	NA	NA	NA	NA	NA	NA	NA	NA
cg16710146	chr1	247496575	247496575	-	0.226961832558069	0.708451717365413	Up1to5Kb	ZNF496	cg16710146_ZNF496_Up1to5Kb	NA	NA	NA	NA	NA	NA	NA	NA	NA	NA	NA
cg24032691	chr2	31030372	31030372	-	0.821403537045945	0.365504434247531	Up1to5Kb	CAPN13	cg24032691_CAPN13_Up1to5Kb	NA	NA	NA	NA	NA	NA	NA	NA	NA	NA	NA
cg20423781	chr2	31031734	31031734	-	0.433507053942552	0.915454521789218	Up1to5Kb	CAPN13	cg20423781_CAPN13_Up1to5Kb	NA	NA	NA	NA	NA	NA	NA	NA	NA	NA	NA
cg23030111	chr2	182549104	182549104	-	0.478105995477177	0.0893416445773383	Up1to5Kb	NEUROD1	cg23030111_NEUROD1_Up1to5Kb	NA	NA	NA	NA	NA	NA	NA	NA	NA	NA	NA
cg05443740	chr2	95963057	95963057	+	0.338643457290259	0.0784490745298982	Promoters	KCNIP3	cg05443740_KCNIP3_Promoters	NA	NA	NA	NA	NA	NA	NA	NA	NA	NA	NA
cg22071015	chr2	232794971	232794971	-	0.704727710279867	0.263057693751334	Up1to5Kb	NPPC	cg22071015_NPPC_Up1to5Kb	NA	NA	Yes	NA	NA	NA	NA	NA	NA	NA	NA
cg05134796	chr4	83352783	83352783	-	0.220231930952804	0.567381618745026	Up1to5Kb	HNRNPDL	cg05134796_HNRNPDL_Up1to5Kb	NA	NA	NA	NA	NA	NA	NA	NA	NA	NA	NA
cg18636319	chr4	26492206	26492206	-	0.714440637796535	0.359764766275914	Promoters	CCKAR	cg18636319_CCKAR_Promoters	NA	NA	NA	NA	NA	NA	NA	NA	NA	NA	NA
cg17104149	chr4	26492421	26492421	-	0.595126407097566	0.223300658470472	Promoters	CCKAR	cg17104149_CCKAR_Promoters	NA	NA	NA	NA	NA	NA	NA	NA	NA	NA	NA
cg24074177	chr4	26492488	26492488	-	0.835715664339198	0.507911119986329	Promoters	CCKAR	cg24074177_CCKAR_Promoters	NA	NA	NA	NA	NA	NA	NA	NA	NA	NA	NA
cg12941249	chr2	219860379	219860379	-	0.797712318009395	0.406339761138252	Up1to5Kb	CRYBA2	cg12941249_CRYBA2_Up1to5Kb	NA	NA	NA	NA	NA	NA	NA	NA	NA	NA	NA
cg21844472	chr3	160559936	160559936	+	0.455945505906894	0.899074337916061	Promoters	PPM1L	cg21844472_PPM1L_Promoters	NA	NA	NA	NA	NA	NA	NA	NA	NA	NA	NA
cg00206999	chr3	58222569	58222569	+	0.591927195222051	0.207803933455603	Promoters	ABHD6	cg00206999_ABHD6_Promoters	NA	NA	NA	NA	NA	NA	NA	NA	NA	NA	NA
cg03908534	chr4	41219082	41219082	-	0.12544227464064	0.61880756481101	Up1to5Kb	APBB2	cg03908534_APBB2_Up1to5Kb	NA	NA	NA	NA	NA	NA	NA	NA	NA	NA	NA
cg07868155	chr4	74864709	74864709	-	0.817291443977616	0.421022166022566	Up1to5Kb	CXCL5	cg07868155_CXCL5_Up1to5Kb	NA	NA	NA	NA	NA	NA	NA	NA	NA	NA	NA
cg04559909	chr4	74864725	74864725	-	0.79999084896895	0.413785645445594	Up1to5Kb	CXCL5	cg04559909_CXCL5_Up1to5Kb	NA	NA	NA	NA	NA	NA	NA	NA	NA	NA	NA
cg07197831	chr2	27503157	27503157	+	0.493693382841902	0.801698513212883	Up1to5Kb	TRIM54	cg07197831_TRIM54_Up1to5Kb	NA	NA	NA	NA	NA	NA	NA	NA	NA	NA	NA
cg12817908	chr3	139397179	139397179	-	0.716513261448167	0.254932612608385	Up1to5Kb	NMNAT3	cg12817908_NMNAT3_Up1to5Kb	NA	NA	NA	NA	NA	NA	NA	NA	NA	NA	NA
cg07460919	chr3	183980626	183980626	-	0.226623316206552	0.473999839739001	Up1to5Kb	CAMK2N2	cg07460919_CAMK2N2_Up1to5Kb	NA	NA	NA	NA	NA	NA	NA	NA	NA	NA	NA
cg00262446	chr4	101439228	101439228	-	0.814563134845304	0.311575326123689	Up1to5Kb	EMCN	cg00262446_EMCN_Up1to5Kb	Yes	NA	NA	NA	NA	NA	NA	NA	NA	NA	NA
cg10721942	chr3	48474184	48474184	-	0.83410643198298	0.600957766114372	Up1to5Kb	PLXNB1	cg10721942_PLXNB1_Up1to5Kb	NA	NA	NA	NA	NA	NA	NA	NA	NA	NA	Yes
cg03755535	chr3	49907556	49907556	-	0.139058971188818	0.325112695346806	Promoters	CAMKV	cg03755535_CAMKV_Promoters	NA	NA	NA	NA	NA	NA	NA	NA	NA	NA	NA
cg16930811	chr3	49907666	49907666	-	0.284318964505582	0.630907415470098	Promoters	CAMKV	cg16930811_CAMKV_Promoters	NA	NA	NA	NA	NA	NA	NA	NA	NA	NA	NA
cg06521550	chr3	49941470	49941470	-	0.671034846109576	0.390713258084616	Up1to5Kb	MST1R	cg06521550_MST1R_Up1to5Kb	NA	NA	NA	NA	NA	NA	NA	NA	NA	NA	NA
cg06660385	chr3	49944155	49944155	-	0.553800318906032	0.824678636349164	Up1to5Kb	MST1R	cg06660385_MST1R_Up1to5Kb	NA	NA	NA	NA	NA	NA	NA	NA	NA	NA	NA
cg04983608	chr3	51739481	51739481	+	0.433985865854466	0.837482923840932	Up1to5Kb	GRM2	cg04983608_GRM2_Up1to5Kb	NA	NA	NA	NA	NA	NA	NA	NA	NA	NA	NA
cg21870145	chr5	36302644	36302644	-	0.815613709487853	0.398859181681018	Promoters	RANBP3L	cg21870145_RANBP3L_Promoters	NA	NA	NA	NA	NA	NA	NA	NA	NA	NA	NA
cg08241785	chr5	75919281	75919281	-	0.667465062768094	0.223932199593936	Up1to5Kb	F2RL2	cg08241785_F2RL2_Up1to5Kb	NA	NA	NA	NA	NA	NA	NA	NA	NA	NA	NA
cg08493463	chr4	185139078	185139078	-	0.79467478654484	0.318195961769606	Up1to5Kb	ENPP6	cg08493463_ENPP6_Up1to5Kb	NA	NA	NA	NA	NA	NA	NA	Yes	NA	NA	NA
cg16391973	chr5	158689566	158689566	+	0.278761827275586	0.667433603030295	Promoters	UBLCP1	cg16391973_UBLCP1_Promoters	NA	NA	NA	NA	NA	NA	NA	NA	NA	NA	NA
cg24865210	chr5	158689727	158689727	+	0.216607827639769	0.59228281123149	Promoters	UBLCP1	cg24865210_UBLCP1_Promoters	NA	NA	NA	NA	NA	NA	NA	NA	NA	NA	NA
cg17671280	chr4	186990202	186990202	+	0.66756489133054	0.100011081962903	Promoters	TLR3	cg17671280_TLR3_Promoters	NA	NA	NA	NA	NA	NA	NA	NA	NA	NA	NA
cg17842822	chr6	1310485	1310485	+	0.705735203094899	0.288473837874431	Up1to5Kb	FOXQ1	cg17842822_FOXQ1_Up1to5Kb	Yes	NA	NA	NA	NA	NA	NA	NA	NA	NA	NA
cg01392518	chr6	166583226	166583226	-	0.589153887216623	0.12932501163433	Up1to5Kb	TBXT	cg01392518_TBXT_Up1to5Kb	NA	NA	NA	NA	NA	NA	NA	NA	NA	NA	NA
cg19954341	chr6	166583523	166583523	-	0.759069370637454	0.334255419151999	Up1to5Kb	TBXT	cg19954341_TBXT_Up1to5Kb	NA	NA	NA	NA	NA	NA	NA	NA	NA	NA	NA
cg14600885	chr5	150040280	150040280	+	0.806580273765058	0.552877511575906	Promoters	MYOZ3	cg14600885_MYOZ3_Promoters	NA	NA	NA	NA	NA	NA	NA	NA	NA	NA	NA
cg01305981	chr5	135266673	135266673	+	0.490620416334114	0.21729111411865	Up1to5Kb	FBXL21P	cg01305981_FBXL21P_Up1to5Kb	NA	NA	NA	NA	NA	NA	NA	NA	NA	NA	NA
cg08397344	chr6	159589874	159589874	+	0.588046977432865	0.19332540253346	Promoters	FNDC1	cg08397344_FNDC1_Promoters	NA	NA	NA	NA	NA	NA	NA	NA	NA	NA	NA
cg21088488	chr7	44105721	44105721	-	0.491776842820265	0.189212847194981	Up1to5Kb	PGAM2	cg21088488_PGAM2_Up1to5Kb	NA	NA	NA	NA	NA	NA	NA	NA	NA	NA	NA
cg15666071	chr7	56160717	56160717	-	0.410085596399443	0.11166519369965	Promoters	PHKG1	cg15666071_PHKG1_Promoters	NA	NA	NA	NA	NA	NA	NA	NA	NA	NA	Yes
cg26422861	chr7	56160737	56160737	-	0.493744623040186	0.1939467532517	Promoters	PHKG1	cg26422861_PHKG1_Promoters	NA	NA	NA	NA	NA	NA	NA	NA	NA	NA	Yes
cg18378883	chr7	1126406	1126406	+	0.3259757797572	0.0861653212487439	Promoters	GPER1	cg18378883_GPER1_Promoters	NA	NA	NA	NA	NA	NA	NA	NA	NA	NA	NA
cg16127845	chr7	1126423	1126423	+	0.394109032091884	0.0704588199060472	Promoters	GPER1	cg16127845_GPER1_Promoters	NA	NA	NA	NA	NA	NA	NA	NA	NA	NA	NA
cg04206484	chr7	1121657	1121657	+	0.330615632456508	0.891203702294958	Up1to5Kb	GPER1	cg04206484_GPER1_Up1to5Kb	NA	NA	NA	NA	NA	NA	NA	NA	NA	NA	NA
cg23519637	chr7	1121738	1121738	+	0.361494443120086	0.782710290472714	Up1to5Kb	GPER1	cg23519637_GPER1_Up1to5Kb	NA	NA	NA	NA	NA	NA	NA	NA	NA	NA	NA
cg16072754	chr7	150723904	150723904	+	0.864703040537225	0.454730276678558	Up1to5Kb	ABCB8	cg16072754_ABCB8_Up1to5Kb	NA	NA	NA	NA	NA	NA	NA	NA	NA	NA	NA
cg06074896	chr7	1500176	1500176	-	0.630029867268289	0.347679253488033	Up1to5Kb	MICALL2	cg06074896_MICALL2_Up1to5Kb	NA	NA	NA	NA	NA	NA	NA	NA	NA	NA	NA
cg07211377	chr9	34377402	34377402	-	0.22160119707008	0.411038607067985	Up1to5Kb	MYORG	cg07211377_MYORG_Up1to5Kb	NA	NA	NA	NA	NA	NA	NA	NA	NA	NA	NA
cg26624914	chr9	33448382	33448382	-	0.852639416307448	0.539761600760878	Promoters	AQP3	cg26624914_AQP3_Promoters	NA	NA	NA	NA	NA	NA	NA	NA	NA	NA	NA
cg20725239	chr11	124805963	124805963	-	0.669622417248421	0.205556011282236	Promoters	HEPACAM	cg20725239_HEPACAM_Promoters	NA	NA	NA	NA	NA	NA	NA	NA	NA	NA	NA
cg09763790	chr11	124806173	124806173	-	0.708585121715855	0.249208097050544	Promoters	HEPACAM	cg09763790_HEPACAM_Promoters	NA	NA	NA	NA	NA	NA	NA	NA	NA	NA	NA
cg02076355	chr10	45474372	45474372	-	0.234993756407705	0.799483174765554	Promoters	DEPP1	cg02076355_DEPP1_Promoters	NA	NA	NA	NA	NA	NA	NA	NA	NA	NA	NA
cg14539658	chr14	21495146	21495146	-	0.589039925241344	0.155042213236214	Up1to5Kb	NDRG2	cg14539658_NDRG2_Up1to5Kb	NA	NA	NA	NA	NA	NA	NA	NA	NA	NA	Yes
cg12863443	chr10	99894013	99894013	+	0.367639973753861	0.907429317822138	Promoters	R3HCC1L	cg12863443_R3HCC1L_Promoters	NA	NA	NA	NA	NA	NA	NA	NA	NA	NA	NA
cg03970483	chr10	99894087	99894087	+	0.284310278092602	0.730111813064064	Promoters	R3HCC1L	cg03970483_R3HCC1L_Promoters	NA	NA	NA	NA	NA	NA	NA	NA	NA	NA	NA
cg25629418	chr12	1929265	1929265	+	0.175636712945156	0.375379702521819	Promoters	LRTM2	cg25629418_LRTM2_Promoters	NA	NA	NA	NA	NA	NA	NA	NA	NA	NA	NA
cg04336814	chr15	27019697	27019697	-	0.239967578174482	0.708759320588174	Up1to5Kb	GABRB3	cg04336814_GABRB3_Up1to5Kb	NA	NA	NA	NA	NA	NA	NA	NA	NA	NA	NA
cg24426691	chr13	96204669	96204669	+	0.622906758732344	0.251424832419593	Promoters	CLDN10	cg24426691_CLDN10_Promoters	NA	NA	NA	NA	NA	NA	NA	NA	NA	NA	Yes
cg23039189	chr11	7534028	7534028	+	0.760392411062771	0.0709967461557944	Up1to5Kb	PPFIBP2	cg23039189_PPFIBP2_Up1to5Kb	NA	NA	NA	NA	NA	NA	NA	NA	NA	NA	NA
cg16566391	chr15	78631277	78631277	+	0.837201475923471	0.472126338952041	Up1to5Kb	CRABP1	cg16566391_CRABP1_Up1to5Kb	NA	NA	NA	NA	NA	NA	NA	NA	NA	NA	NA
cg18753841	chr11	8680469	8680469	-	0.214901745640144	0.588388187136489	Up1to5Kb	TRIM66	cg18753841_TRIM66_Up1to5Kb	NA	NA	NA	NA	NA	NA	NA	NA	NA	NA	NA
cg26719831	chr16	67279967	67279967	+	0.431465996496312	0.102144265402109	Up1to5Kb	SLC9A5	cg26719831_SLC9A5_Up1to5Kb	NA	NA	NA	NA	NA	NA	NA	NA	NA	NA	NA
cg15844374	chr11	113577071	113577071	-	0.776196776548032	0.27856479060757	Up1to5Kb	TMPRSS5	cg15844374_TMPRSS5_Up1to5Kb	NA	NA	NA	NA	NA	NA	NA	NA	NA	NA	NA
cg13474370	chr15	65068885	65068885	-	0.767620246110687	0.303750256765547	Up1to5Kb	RBPMS2	cg13474370_RBPMS2_Up1to5Kb	NA	NA	NA	NA	NA	NA	NA	NA	NA	NA	NA
cg06952307	chr17	47287974	47287974	-	0.448675841662765	0.244383892119097	Up1to5Kb	GNGT2	cg06952307_GNGT2_Up1to5Kb	NA	NA	NA	NA	NA	NA	NA	NA	NA	NA	NA
cg23674344	chr17	48503163	48503163	+	0.493118624765586	0.107797992515907	Promoters	ACSF2	cg23674344_ACSF2_Promoters	NA	NA	NA	NA	NA	NA	NA	NA	NA	NA	NA
cg27238547	chr16	30029918	30029918	+	0.416692809831295	0.857736751803445	Up1to5Kb	C16orf92	cg27238547_C16orf92_Up1to5Kb	NA	NA	NA	NA	NA	NA	NA	NA	NA	NA	NA
cg25879946	chr17	77076150	77076150	+	0.359782396140622	0.864085265351265	Promoters	ENGASE	cg25879946_ENGASE_Promoters	NA	NA	NA	NA	NA	NA	NA	NA	NA	NA	NA
cg22518373	chr17	77076358	77076358	+	0.429370012305654	0.905699271581392	Promoters	ENGASE	cg22518373_ENGASE_Promoters	NA	NA	NA	NA	NA	NA	NA	NA	NA	NA	NA
cg09076584	chr17	26941253	26941253	-	0.217515331155323	0.797268871143882	Promoters	RSKR	cg09076584_RSKR_Promoters	NA	NA	NA	NA	NA	NA	NA	NA	NA	NA	NA
cg05253759	chr17	26941260	26941260	-	0.224173290073304	0.776108859193102	Promoters	RSKR	cg05253759_RSKR_Promoters	NA	NA	NA	NA	NA	NA	NA	NA	NA	NA	NA
cg24882295	chr17	26942215	26942215	-	0.469132165976628	0.785145086785836	Up1to5Kb	RSKR	cg24882295_RSKR_Up1to5Kb	NA	NA	NA	NA	NA	NA	NA	NA	NA	NA	NA
cg17964844	chr12	49367911	49367911	-	0.840275476410749	0.331973670795657	Up1to5Kb	WNT10B	cg17964844_WNT10B_Up1to5Kb	NA	NA	NA	NA	NA	NA	NA	NA	NA	NA	NA
cg15125472	chr19	36248077	36248077	+	0.389317493703872	0.126027627407519	Promoters	PROSER3	cg15125472_PROSER3_Promoters	NA	NA	NA	NA	NA	NA	NA	NA	NA	NA	NA
cg24811740	chr8	145729537	145729537	+	0.738974093239987	0.300904617723466	Up1to5Kb	MFSD3	cg24811740_MFSD3_Up1to5Kb	NA	NA	NA	NA	NA	NA	NA	NA	NA	NA	NA
cg19422138	chr17	38118571	38118571	+	0.485811022764551	0.903647439580182	Promoters	GSDMA	cg19422138_GSDMA_Promoters	NA	NA	NA	NA	NA	NA	NA	NA	NA	NA	NA
cg24092444	chr17	38118574	38118574	+	0.431824569474373	0.890531253348883	Promoters	GSDMA	cg24092444_GSDMA_Promoters	NA	NA	NA	NA	NA	NA	NA	NA	NA	NA	NA
cg06532257	chr17	38118588	38118588	+	0.455847484823087	0.917126426142414	Promoters	GSDMA	cg06532257_GSDMA_Promoters	NA	NA	NA	NA	NA	NA	NA	NA	NA	NA	NA
cg04756853	chr17	38118787	38118787	+	0.381146021022895	0.89583981818059	Promoters	GSDMA	cg04756853_GSDMA_Promoters	NA	NA	NA	NA	NA	NA	NA	NA	NA	NA	NA
cg08737236	chr16	2254692	2254692	+	0.462454738300983	0.867927511729843	Promoters	MLST8	cg08737236_MLST8_Promoters	NA	NA	NA	NA	NA	NA	NA	NA	NA	NA	NA
cg03227353	chr16	2301881	2301881	-	0.439878727666136	0.0713976591163848	Up1to5Kb	ECI1	cg03227353_ECI1_Up1to5Kb	NA	NA	NA	NA	NA	NA	NA	NA	NA	NA	NA
cg02920449	chr16	2320411	2320411	-	0.44442485364639	0.925312939588803	Up1to5Kb	RNPS1	cg02920449_RNPS1_Up1to5Kb	NA	NA	NA	NA	NA	NA	NA	NA	NA	NA	NA
cg11171811	chr11	65326725	65326725	-	0.834627802032613	0.50653670215018	Up1to5Kb	LTBP3	cg11171811_LTBP3_Up1to5Kb	NA	NA	NA	NA	NA	NA	NA	NA	NA	NA	NA
cg17321617	chr11	64764490	64764490	-	0.741123599855226	0.218165283664715	Up1to5Kb	BATF2	cg17321617_BATF2_Up1to5Kb	NA	NA	NA	NA	NA	NA	NA	NA	NA	NA	NA
cg19395706	chr11	64412079	64412079	-	0.441642199833743	0.746654825327672	Up1to5Kb	NRXN2	cg19395706_NRXN2_Up1to5Kb	NA	NA	NA	NA	NA	NA	NA	NA	NA	NA	NA
cg07795082	chr22	28200494	28200494	-	0.28805554213565	0.874085989422643	Up1to5Kb	MN1	cg07795082_MN1_Up1to5Kb	NA	NA	NA	NA	NA	NA	NA	NA	NA	NA	NA
cg16473915	chr8	38831702	38831702	+	0.318555568411819	0.632960444152001	Promoters	HTRA4	cg16473915_HTRA4_Promoters	NA	NA	NA	NA	NA	NA	NA	NA	NA	NA	NA
cg10687217	chr17	1085135	1085135	-	0.262636895316514	0.81018888588665	Up1to5Kb	ABR	cg10687217_ABR_Up1to5Kb	NA	NA	NA	NA	NA	NA	NA	NA	NA	NA	NA
cg06767314	chr17	1085381	1085381	-	0.251398757610848	0.86920271004692	Up1to5Kb	ABR	cg06767314_ABR_Up1to5Kb	NA	NA	NA	NA	NA	NA	NA	NA	NA	NA	NA
ch.12.1171804F	chr12	56495766	56495766	+	0.710054126067386	0.0745090468479067	Up1to5Kb	PA2G4	ch.12.1171804F_PA2G4_Up1to5Kb	NA	NA	NA	NA	NA	NA	NA	NA	NA	NA	NA
cg09533305	chr22	38853600	38853600	-	0.310434230419303	0.695065301629646	Up1to5Kb	KCNJ4	cg09533305_KCNJ4_Up1to5Kb	NA	NA	NA	NA	NA	NA	NA	NA	NA	NA	NA
cg10700380	chr8	57233373	57233373	-	0.468927206526831	0.914262496111012	Promoters	SDR16C5	cg10700380_SDR16C5_Promoters	NA	NA	NA	NA	NA	NA	NA	NA	NA	NA	NA
cg05305140	chr8	57233822	57233822	-	0.363702997669612	0.872716398855	Promoters	SDR16C5	cg05305140_SDR16C5_Promoters	NA	NA	NA	NA	NA	NA	NA	NA	NA	NA	NA
cg21224472	chr5	176040589	176040589	-	0.633042182466911	0.885929411231897	Up1to5Kb	GPRIN1	cg21224472_GPRIN1_Up1to5Kb	NA	NA	NA	NA	NA	NA	NA	NA	NA	NA	NA
cg19245381	chr17	15847977	15847977	+	0.399358064412253	0.120497204363854	Promoters	ADORA2B	cg19245381_ADORA2B_Promoters	NA	NA	NA	NA	NA	NA	NA	NA	NA	NA	NA
cg11594934	chr15	41837499	41837499	-	0.455449388969146	0.827181085981055	Up1to5Kb	RPAP1	cg11594934_RPAP1_Up1to5Kb	NA	NA	NA	NA	NA	NA	NA	NA	NA	NA	NA
cg22631938	chr3	71802420	71802420	+	0.176928515547011	0.534213841577145	Promoters	GPR27	cg22631938_GPR27_Promoters	NA	NA	NA	NA	NA	NA	NA	NA	NA	NA	NA
cg22386774	chr2	209029690	209029690	-	0.3471416838563	0.875419788658746	Up1to5Kb	CRYGA	cg22386774_CRYGA_Up1to5Kb	NA	NA	NA	NA	NA	NA	NA	NA	NA	NA	NA
cg00139726	chr2	209029782	209029782	-	0.248861960560082	0.764651461291052	Up1to5Kb	CRYGA	cg00139726_CRYGA_Up1to5Kb	NA	NA	NA	NA	NA	NA	NA	NA	NA	NA	NA
cg26892635	chr16	3253043	3253043	+	0.750056086129023	0.266253219706378	Up1to5Kb	OR1F1	cg26892635_OR1F1_Up1to5Kb	NA	NA	NA	NA	NA	NA	NA	NA	NA	NA	NA
cg00848245	chr16	28224134	28224134	-	0.455564109611168	0.843164119419328	Up1to5Kb	XPO6	cg00848245_XPO6_Up1to5Kb	NA	NA	NA	NA	NA	NA	NA	NA	NA	NA	NA
cg22900206	chr2	187558355	187558355	+	0.185023816666941	0.555890972579395	Promoters	FAM171B	cg22900206_FAM171B_Promoters	NA	NA	NA	NA	NA	NA	NA	NA	NA	NA	NA
cg04482817	chr1	43123399	43123399	+	0.452179678368497	0.839969426802809	Promoters	PPIH	cg04482817_PPIH_Promoters	NA	NA	NA	NA	NA	NA	NA	NA	NA	NA	NA
cg15395354	chr4	100242862	100242862	-	0.797411223600241	0.263948644700534	Promoters	ADH1B	cg15395354_ADH1B_Promoters	NA	NA	NA	NA	NA	NA	NA	NA	NA	NA	NA
cg16810293	chr3	149095743	149095743	-	0.8603837253087	0.406611585598916	Up1to5Kb	TM4SF1	cg16810293_TM4SF1_Up1to5Kb	Yes	NA	NA	NA	NA	NA	NA	NA	NA	NA	NA
cg15541583	chr3	112013063	112013063	-	0.692446158393829	0.233903982043306	Promoters	SLC9C1	cg15541583_SLC9C1_Promoters	NA	NA	NA	NA	NA	NA	NA	NA	NA	NA	NA
cg06657050	chr15	53083587	53083587	-	0.578503820549235	0.21978260864792	Up1to5Kb	ONECUT1	cg06657050_ONECUT1_Up1to5Kb	NA	NA	NA	NA	NA	NA	NA	NA	NA	NA	NA
cg26191586	chr1	53794760	53794760	-	0.489681611205564	0.793593439571736	Up1to5Kb	LRP8	cg26191586_LRP8_Up1to5Kb	NA	NA	NA	NA	NA	NA	NA	NA	NA	NA	NA
cg06300308	chr7	100728527	100728527	+	0.794828690083789	0.422888237651762	Promoters	TRIM56	cg06300308_TRIM56_Promoters	NA	NA	NA	NA	NA	NA	NA	NA	NA	NA	NA
cg06772157	chr7	100728711	100728711	+	0.464179202651296	0.122803432549578	Promoters	TRIM56	cg06772157_TRIM56_Promoters	NA	NA	NA	NA	NA	NA	NA	NA	NA	NA	NA
cg18687314	chr20	43733672	43733672	-	0.486913066902076	0.889321789396206	Up1to5Kb	KCNS1	cg18687314_KCNS1_Up1to5Kb	NA	NA	NA	NA	NA	NA	NA	NA	NA	NA	NA
cg03547757	chr20	57425515	57425515	+	0.796084543734417	0.553100660348111	Up1to5Kb	GNAS	cg03547757_GNAS_Up1to5Kb	NA	NA	NA	NA	NA	NA	NA	NA	NA	NA	NA
cg26767214	chr15	40762864	40762864	+	0.565598022467311	0.0803560757659294	Promoters	CHST14	cg26767214_CHST14_Promoters	NA	NA	NA	NA	Yes	NA	NA	NA	NA	NA	NA
cg23823732	chr2	85839507	85839507	-	0.474213246200225	0.0881382947054206	Promoters	C2orf68	cg23823732_C2orf68_Promoters	NA	NA	NA	NA	NA	NA	NA	NA	NA	NA	NA
cg02652597	chr2	85811292	85811292	+	0.47006342796747	0.129895695668638	Promoters	VAMP5	cg02652597_VAMP5_Promoters	Yes	NA	NA	NA	NA	NA	NA	NA	NA	NA	NA
cg02493167	chr5	76935719	76935719	-	0.318686845644373	0.705010027484224	Up1to5Kb	OTP	cg02493167_OTP_Up1to5Kb	NA	NA	NA	NA	NA	NA	NA	NA	NA	NA	NA
cg02129603	chr17	78452552	78452552	-	0.541274616174923	0.185686313429087	Up1to5Kb	NPTX1	cg02129603_NPTX1_Up1to5Kb	NA	NA	NA	NA	NA	NA	NA	NA	NA	Yes	NA
cg21580089	chr4	54424476	54424476	-	0.166300595502466	0.590683905307445	Up1to5Kb	LNX1	cg21580089_LNX1_Up1to5Kb	NA	NA	NA	NA	NA	NA	NA	NA	NA	NA	NA
cg24167314	chr12	103311500	103311500	-	0.491926292550212	0.178579770941123	Up1to5Kb	PAH	cg24167314_PAH_Up1to5Kb	NA	NA	NA	NA	NA	NA	NA	NA	NA	NA	NA
cg07220448	chr7	16505592	16505592	-	0.181613613789818	0.668614402250255	Up1to5Kb	SOSTDC1	cg07220448_SOSTDC1_Up1to5Kb	NA	NA	NA	NA	NA	NA	NA	NA	NA	NA	NA
cg06363129	chr7	16505602	16505602	-	0.211245955920385	0.741306262239102	Up1to5Kb	SOSTDC1	cg06363129_SOSTDC1_Up1to5Kb	NA	NA	NA	NA	NA	NA	NA	NA	NA	NA	NA
cg25934064	chr3	52569026	52569026	+	0.762718774658751	0.455779841781518	Up1to5Kb	SMIM4	cg25934064_SMIM4_Up1to5Kb	NA	NA	NA	NA	NA	NA	NA	NA	NA	NA	NA
cg11197418	chr3	67705285	67705285	-	0.483810904483511	0.17832886906941	Up1to5Kb	SUCLG2	cg11197418_SUCLG2_Up1to5Kb	NA	NA	NA	NA	NA	NA	NA	NA	NA	NA	NA
cg27566805	chr1	216596808	216596808	-	0.775377904877736	0.423676090723086	Promoters	USH2A	cg27566805_USH2A_Promoters	NA	NA	NA	NA	NA	NA	NA	NA	NA	NA	NA
cg12243582	chr7	64254469	64254469	+	0.180942282173695	0.655902835121472	Promoters	ZNF138	cg12243582_ZNF138_Promoters	NA	NA	NA	NA	NA	NA	NA	NA	NA	NA	NA
cg08647446	chr4	74486298	74486298	-	0.562850591999048	0.213134275282473	Up1to5Kb	RASSF6	cg08647446_RASSF6_Up1to5Kb	NA	NA	NA	NA	NA	NA	NA	NA	NA	NA	NA
cg10539274	chr4	74486446	74486446	-	0.778711555946916	0.235875357089881	Up1to5Kb	RASSF6	cg10539274_RASSF6_Up1to5Kb	NA	NA	NA	NA	NA	NA	NA	NA	NA	NA	NA
cg02035043	chr4	74486457	74486457	-	0.597207067262787	0.169625530375784	Up1to5Kb	RASSF6	cg02035043_RASSF6_Up1to5Kb	NA	NA	NA	NA	NA	NA	NA	NA	NA	NA	NA
cg25323152	chr8	37797813	37797813	-	0.83824261844819	0.583705483967313	Promoters	GOT1L1	cg25323152_GOT1L1_Promoters	NA	NA	NA	NA	NA	NA	NA	NA	NA	NA	NA
cg10925364	chr8	37797828	37797828	-	0.813809901963894	0.516144576921961	Promoters	GOT1L1	cg10925364_GOT1L1_Promoters	NA	NA	NA	NA	NA	NA	NA	NA	NA	NA	NA
cg14761876	chr11	67182724	67182724	+	0.545020524629989	0.166558004339611	Promoters	CARNS1	cg14761876_CARNS1_Promoters	NA	NA	NA	NA	NA	NA	NA	NA	NA	NA	NA
cg17198772	chr11	447651	447651	+	0.502814372570226	0.929011777307451	Up1to5Kb	PTDSS2	cg17198772_PTDSS2_Up1to5Kb	NA	NA	NA	NA	NA	NA	NA	NA	NA	NA	NA
cg22366799	chr11	1406719	1406719	+	0.456138413136814	0.93259598270823	Up1to5Kb	BRSK2	cg22366799_BRSK2_Up1to5Kb	NA	NA	NA	NA	NA	NA	NA	NA	NA	NA	NA
cg05384271	chr19	6464029	6464029	+	0.539893444567649	0.281112056247416	Promoters	CRB3	cg05384271_CRB3_Promoters	NA	NA	NA	NA	NA	NA	NA	NA	NA	NA	NA
cg18442632	chr5	177423379	177423379	-	0.819525081682879	0.380828893050152	Promoters	PROP1	cg18442632_PROP1_Promoters	NA	NA	NA	NA	NA	NA	NA	NA	NA	NA	NA
cg02088403	chr4	184825842	184825842	+	0.493529066563491	0.929227558955553	Promoters	STOX2	cg02088403_STOX2_Promoters	NA	NA	NA	NA	NA	NA	NA	NA	NA	NA	NA
cg11505048	chr1	183622726	183622726	-	0.501492177699092	0.913909289560089	Promoters	APOBEC4	cg11505048_APOBEC4_Promoters	NA	NA	NA	NA	NA	NA	NA	NA	NA	NA	NA
cg02972715	chr14	24039333	24039333	-	0.225180868423246	0.752277770327972	Up1to5Kb	AP1G2	cg02972715_AP1G2_Up1to5Kb	NA	NA	NA	NA	NA	NA	NA	NA	NA	NA	NA
cg07869256	chr12	55247753	55247753	+	0.755422281613193	0.31914944593541	Promoters	MUCL1	cg07869256_MUCL1_Promoters	NA	NA	NA	NA	NA	NA	NA	NA	NA	NA	NA
cg14568196	chr9	139552716	139552716	+	0.830111098934454	0.457368019565487	Up1to5Kb	EGFL7	cg14568196_EGFL7_Up1to5Kb	Yes	NA	NA	NA	NA	NA	NA	NA	NA	NA	NA
cg05974629	chr11	66742299	66742299	+	0.80714970482753	0.562609954488725	Promoters	C11orf86	cg05974629_C11orf86_Promoters	NA	NA	NA	NA	NA	NA	NA	NA	NA	NA	NA
cg22839308	chr4	38807259	38807259	-	0.766770582972006	0.400052911328413	Up1to5Kb	TLR1	cg22839308_TLR1_Up1to5Kb	NA	NA	NA	NA	Yes	NA	NA	NA	NA	NA	NA
cg16977872	chr11	64008132	64008132	+	0.361149753149447	0.12991832768377	Promoters	FKBP2	cg16977872_FKBP2_Promoters	NA	NA	NA	NA	NA	NA	NA	NA	NA	NA	NA
cg25443975	chr19	55794597	55794597	+	0.58764627709838	0.885780952371774	Promoters	BRSK1	cg25443975_BRSK1_Promoters	NA	NA	NA	NA	NA	NA	NA	NA	NA	NA	NA
cg01119374	chr2	109742964	109742964	+	0.517934058847178	0.823772046349625	Up1to5Kb	SH3RF3	cg01119374_SH3RF3_Up1to5Kb	NA	NA	NA	NA	NA	NA	NA	NA	NA	NA	NA
cg11251827	chr1	161492997	161492997	+	0.363875619794587	0.85077900067235	Up1to5Kb	HSPA6	cg11251827_HSPA6_Up1to5Kb	NA	NA	NA	NA	NA	NA	NA	NA	NA	NA	NA
cg21992932	chr2	159651813	159651813	+	0.429301693768293	0.0918236047304507	Promoters	DAPL1	cg21992932_DAPL1_Promoters	NA	NA	NA	NA	NA	NA	NA	NA	NA	NA	NA
cg24798540	chr7	138483314	138483314	-	0.676003990230267	0.350103919899957	Promoters	ATP6V0A4	cg24798540_ATP6V0A4_Promoters	NA	NA	NA	NA	NA	NA	NA	NA	NA	NA	NA
cg25444839	chr5	176057924	176057924	-	0.159167022528879	0.647640783921849	Promoters	SNCB	cg25444839_SNCB_Promoters	NA	NA	NA	NA	NA	NA	NA	NA	NA	NA	NA
cg19072817	chr5	176057992	176057992	-	0.121388302595154	0.602844345829087	Promoters	SNCB	cg19072817_SNCB_Promoters	NA	NA	NA	NA	NA	NA	NA	NA	NA	NA	NA
cg19889855	chr3	122334330	122334330	+	0.826016703083926	0.322652538991189	Promoters	PARP15	cg19889855_PARP15_Promoters	NA	NA	NA	NA	NA	NA	NA	NA	NA	NA	NA
cg00205658	chr7	120628002	120628002	+	0.408441634162803	0.067558269503378	Promoters	CPED1	cg00205658_CPED1_Promoters	NA	NA	NA	NA	NA	NA	NA	NA	NA	NA	NA
cg18862171	chr11	66314367	66314367	-	0.524642362242057	0.206389616407195	Promoters	ZDHHC24	cg18862171_ZDHHC24_Promoters	NA	NA	NA	NA	NA	NA	NA	NA	NA	NA	NA
cg01806972	chr11	66314378	66314378	-	0.570918058633448	0.164943178266285	Promoters	ZDHHC24	cg01806972_ZDHHC24_Promoters	NA	NA	NA	NA	NA	NA	NA	NA	NA	NA	NA
cg25552889	chr3	184057683	184057683	+	0.276223030533216	0.829781230501686	Promoters	FAM131A	cg25552889_FAM131A_Promoters	NA	NA	NA	NA	NA	NA	NA	NA	NA	Yes	NA
cg01907106	chr22	29875592	29875592	+	0.173284630326792	0.617241517014177	Promoters	NEFH	cg01907106_NEFH_Promoters	NA	NA	NA	NA	NA	NA	NA	NA	NA	NA	NA
cg25508319	chr11	128778506	128778506	-	0.294651250709585	0.838882827619641	Up1to5Kb	C11orf45	cg25508319_C11orf45_Up1to5Kb	NA	NA	NA	NA	NA	NA	NA	NA	NA	NA	NA
cg11491436	chr4	87374513	87374513	-	0.781443575960451	0.198726025168834	Up1to5Kb	MAPK10	cg11491436_MAPK10_Up1to5Kb	NA	NA	NA	NA	NA	NA	NA	NA	NA	NA	NA
cg22609233	chr4	115518992	115518992	+	0.867207492239273	0.328353902532467	Promoters	UGT8	cg22609233_UGT8_Promoters	NA	NA	NA	NA	NA	NA	NA	Yes	NA	NA	NA
cg11950778	chr4	115519006	115519006	+	0.842136454334821	0.214427901713245	Promoters	UGT8	cg11950778_UGT8_Promoters	NA	NA	NA	NA	NA	NA	NA	Yes	NA	NA	NA
cg22719871	chr11	66105148	66105148	-	0.403491033773064	0.702705202370906	Up1to5Kb	RIN1	cg22719871_RIN1_Up1to5Kb	NA	NA	NA	NA	NA	NA	NA	NA	NA	NA	NA
cg04702940	chr11	66084599	66084599	-	0.548806614800349	0.125071668148021	Promoters	CD248	cg04702940_CD248_Promoters	NA	NA	NA	NA	NA	NA	NA	NA	NA	NA	NA
cg07145284	chr11	66084631	66084631	-	0.773913899526007	0.246940281211718	Promoters	CD248	cg07145284_CD248_Promoters	NA	NA	NA	NA	NA	NA	NA	NA	NA	NA	NA
cg13383058	chr11	66084660	66084660	-	0.415721453786865	0.113529057553648	Promoters	CD248	cg13383058_CD248_Promoters	NA	NA	NA	NA	NA	NA	NA	NA	NA	NA	NA
cg03321813	chr4	84257153	84257153	-	0.256069566070393	0.601593915347406	Up1to5Kb	HPSE	cg03321813_HPSE_Up1to5Kb	NA	NA	Yes	NA	NA	NA	NA	NA	NA	NA	NA
cg03677952	chr22	50524541	50524541	-	0.785249713408923	0.332398420627037	Up1to5Kb	MLC1	cg03677952_MLC1_Up1to5Kb	NA	NA	NA	NA	NA	NA	NA	NA	NA	NA	Yes
cg02445958	chr16	66911914	66911914	+	0.599735344905838	0.899350691404518	Up1to5Kb	PDP2	cg02445958_PDP2_Up1to5Kb	NA	NA	NA	NA	NA	NA	NA	NA	NA	NA	NA
cg06874326	chr8	101662790	101662790	-	0.508476349524812	0.907557732678431	Up1to5Kb	SNX31	cg06874326_SNX31_Up1to5Kb	NA	NA	NA	NA	NA	NA	NA	NA	NA	NA	NA
cg19566774	chr14	67656082	67656082	+	0.791273958237124	0.389602994544124	Promoters	FAM71D	cg19566774_FAM71D_Promoters	NA	NA	NA	NA	NA	NA	NA	NA	NA	NA	NA
cg07436208	chr14	23298774	23298774	+	0.374181271724384	0.805320763752316	Promoters	MRPL52	cg07436208_MRPL52_Promoters	NA	NA	NA	NA	NA	NA	NA	NA	NA	NA	NA
cg16457675	chr8	107782577	107782577	-	0.482204993779879	0.927347893552973	Up1to5Kb	ABRA	cg16457675_ABRA_Up1to5Kb	NA	NA	NA	NA	NA	NA	NA	NA	NA	NA	NA
cg17049320	chr8	107782734	107782734	-	0.421972008049712	0.892753395926808	Up1to5Kb	ABRA	cg17049320_ABRA_Up1to5Kb	NA	NA	NA	NA	NA	NA	NA	NA	NA	NA	NA
cg04695027	chr11	65793986	65793986	-	0.830780753680172	0.493070985579096	Promoters	CATSPER1	cg04695027_CATSPER1_Promoters	NA	NA	NA	NA	NA	NA	NA	NA	NA	NA	NA
cg25832824	chr12	108733253	108733253	-	0.63598850646885	0.103246422282942	Promoters	CMKLR1	cg25832824_CMKLR1_Promoters	NA	NA	NA	NA	Yes	NA	NA	NA	NA	NA	NA
cg03612522	chr12	108733261	108733261	-	0.562232668589888	0.0779992961257791	Promoters	CMKLR1	cg03612522_CMKLR1_Promoters	NA	NA	NA	NA	Yes	NA	NA	NA	NA	NA	NA
cg12142354	chr12	108733275	108733275	-	0.635548315280158	0.102991268815715	Promoters	CMKLR1	cg12142354_CMKLR1_Promoters	NA	NA	NA	NA	Yes	NA	NA	NA	NA	NA	NA
cg20189782	chr5	156772757	156772757	-	0.210595772087041	0.665167952188181	Up1to5Kb	FNDC9	cg20189782_FNDC9_Up1to5Kb	NA	NA	NA	NA	NA	NA	NA	NA	NA	NA	NA
cg04103993	chr2	196934154	196934154	-	0.475823554804066	0.887461380617977	Up1to5Kb	DNAH7	cg04103993_DNAH7_Up1to5Kb	NA	NA	NA	NA	NA	NA	NA	NA	NA	NA	NA
cg12635937	chr4	81184925	81184925	+	0.636514220665176	0.326420729418017	Up1to5Kb	FGF5	cg12635937_FGF5_Up1to5Kb	NA	NA	NA	NA	NA	NA	NA	NA	NA	NA	NA
cg04765195	chr6	36209753	36209753	+	0.32732677973359	0.792054700402302	Up1to5Kb	PNPLA1	cg04765195_PNPLA1_Up1to5Kb	NA	NA	NA	NA	NA	NA	NA	NA	NA	NA	NA
cg20156116	chr1	156699437	156699437	-	0.18346818969695	0.540196870600352	Up1to5Kb	ISG20L2	cg20156116_ISG20L2_Up1to5Kb	NA	NA	NA	NA	NA	NA	NA	NA	NA	NA	NA
cg09856299	chr8	145060532	145060532	+	0.734291881821163	0.199072800259127	Up1to5Kb	GRINA	cg09856299_GRINA_Up1to5Kb	NA	NA	NA	NA	NA	NA	NA	NA	NA	NA	NA
cg11435466	chr11	60738032	60738032	+	0.675180246566073	0.370886930870718	Up1to5Kb	CD6	cg11435466_CD6_Up1to5Kb	NA	NA	NA	NA	NA	NA	NA	NA	NA	NA	NA
cg27145347	chr11	67795659	67795659	+	0.557295685078655	0.917816223307278	Up1to5Kb	NDUFS8	cg27145347_NDUFS8_Up1to5Kb	NA	NA	NA	NA	NA	NA	NA	NA	NA	NA	NA
cg03478249	chr13	43566547	43566547	-	0.433840205952976	0.086004386926688	Promoters	EPSTI1	cg03478249_EPSTI1_Promoters	NA	NA	NA	NA	Yes	NA	NA	NA	NA	NA	NA
cg22989033	chr11	8833095	8833095	-	0.636873956993714	0.289959852876671	Up1to5Kb	DENND2B	cg22989033_DENND2B_Up1to5Kb	NA	NA	NA	NA	NA	NA	NA	NA	NA	NA	NA
cg00776028	chr7	97838735	97838735	+	0.528486570535723	0.909603137095449	Up1to5Kb	BHLHA15	cg00776028_BHLHA15_Up1to5Kb	NA	NA	NA	NA	NA	NA	NA	NA	NA	NA	NA
cg11961618	chr11	2951844	2951844	-	0.467748853090542	0.121255245506628	Up1to5Kb	PHLDA2	cg11961618_PHLDA2_Up1to5Kb	NA	NA	NA	NA	NA	NA	NA	NA	NA	NA	NA
cg18477771	chr11	120195466	120195466	+	0.437147684023229	0.820132099054449	Promoters	TLCD5	cg18477771_TLCD5_Promoters	NA	NA	NA	NA	NA	NA	NA	NA	NA	NA	NA
cg24525364	chr1	35730504	35730504	+	0.849326540388028	0.534513126690271	Up1to5Kb	ZMYM4	cg24525364_ZMYM4_Up1to5Kb	NA	NA	NA	NA	NA	NA	NA	NA	NA	NA	NA
cg15304308	chr11	46612932	46612932	-	0.466451263494062	0.0997613645391226	Up1to5Kb	AMBRA1	cg15304308_AMBRA1_Up1to5Kb	NA	NA	NA	NA	NA	NA	NA	NA	NA	NA	NA
cg18933494	chr11	8616016	8616016	-	0.452903367859766	0.119593565213237	Up1to5Kb	STK33	cg18933494_STK33_Up1to5Kb	NA	NA	NA	NA	NA	NA	NA	NA	NA	NA	NA
cg01429844	chr12	50365827	50365827	+	0.760307945326573	0.369387294001178	Promoters	AQP6	cg01429844_AQP6_Promoters	NA	NA	NA	NA	NA	NA	NA	NA	NA	NA	NA
cg00157043	chr11	35964907	35964907	+	0.54176613575841	0.225343475570605	Promoters	LDLRAD3	cg00157043_LDLRAD3_Promoters	NA	NA	NA	NA	NA	NA	NA	NA	NA	NA	NA
cg05638439	chr16	711235	711235	+	0.629741188976951	0.135732381299121	Up1to5Kb	WDR90	cg05638439_WDR90_Up1to5Kb	NA	NA	NA	NA	NA	NA	NA	NA	NA	NA	NA
cg01380361	chr1	207225647	207225647	-	0.448423566259071	0.834773142218906	Up1to5Kb	YOD1	cg01380361_YOD1_Up1to5Kb	NA	NA	NA	NA	NA	NA	NA	NA	NA	NA	NA
cg15444076	chr6	97346406	97346406	-	0.450249959544283	0.134960109251354	Promoters	NDUFAF4	cg15444076_NDUFAF4_Promoters	NA	NA	NA	NA	NA	NA	NA	NA	NA	NA	NA
cg24671939	chr18	3593798	3593798	+	0.512849076169086	0.0764463209832159	Promoters	DLGAP1-AS1	cg24671939_DLGAP1-AS1_Promoters	NA	NA	NA	NA	NA	NA	NA	NA	NA	NA	NA
cg11351987	chr19	4769047	4769047	+	0.203775390013629	0.526048467943233	Promoters	MIR7-3HG	cg11351987_MIR7-3HG_Promoters	NA	NA	NA	NA	NA	NA	NA	NA	NA	NA	NA
cg15538427	chr11	62457014	62457014	-	0.178829150329518	0.475622483164865	Promoters	LRRN4CL	cg15538427_LRRN4CL_Promoters	NA	NA	NA	NA	NA	NA	NA	NA	NA	NA	NA
cg18225844	chr16	31147177	31147177	-	0.74990643663636	0.368184119536289	Up1to5Kb	PRSS8	cg18225844_PRSS8_Up1to5Kb	NA	NA	NA	NA	NA	NA	NA	NA	NA	NA	NA
cg00221658	chr7	43912425	43912425	-	0.164750073808477	0.590625440951423	Up1to5Kb	MRPS24	cg00221658_MRPS24_Up1to5Kb	NA	NA	NA	NA	NA	NA	NA	NA	NA	NA	NA
cg22045942	chr19	35490561	35490561	+	0.142568658981489	0.414150349389295	Promoters	GRAMD1A	cg22045942_GRAMD1A_Promoters	NA	NA	NA	NA	NA	NA	NA	NA	NA	NA	NA
cg14609668	chr9	34651062	34651062	+	0.700397376174065	0.213993831065337	Up1to5Kb	IL11RA	cg14609668_IL11RA_Up1to5Kb	NA	NA	NA	NA	NA	NA	NA	NA	NA	NA	NA
cg03586564	chr18	77158676	77158676	+	0.594284173366593	0.906453785290441	Up1to5Kb	NFATC1	cg03586564_NFATC1_Up1to5Kb	NA	NA	NA	NA	NA	NA	NA	NA	NA	NA	NA
cg02311932	chr6	17282853	17282853	+	0.133830123029418	0.388108476941959	Promoters	RBM24	cg02311932_RBM24_Promoters	NA	NA	NA	NA	NA	NA	NA	NA	NA	NA	NA
cg23146346	chr6	17282859	17282859	+	0.263187017574482	0.614371870322253	Promoters	RBM24	cg23146346_RBM24_Promoters	NA	NA	NA	NA	NA	NA	NA	NA	NA	NA	NA
cg01246266	chr17	76126490	76126490	+	0.765402506736269	0.315002823985846	Promoters	TMC8	cg01246266_TMC8_Promoters	NA	NA	NA	NA	NA	NA	NA	NA	NA	NA	NA
cg06479142	chr3	71636085	71636085	-	0.157158571714127	0.537071342756803	Up1to5Kb	FOXP1	cg06479142_FOXP1_Up1to5Kb	NA	NA	NA	NA	NA	NA	NA	NA	NA	NA	NA
cg17759605	chr1	117210817	117210817	-	0.670100787526583	0.851829339939242	Up1to5Kb	IGSF3	cg17759605_IGSF3_Up1to5Kb	NA	NA	NA	NA	NA	NA	NA	NA	NA	NA	NA
cg15195814	chr19	7993417	7993417	-	0.459395716961777	0.779364369710775	Up1to5Kb	CTXN1	cg15195814_CTXN1_Up1to5Kb	NA	NA	NA	NA	NA	NA	NA	NA	NA	NA	NA
cg14577706	chr9	13280025	13280025	-	0.265669176527091	0.791277509780223	Up1to5Kb	MPDZ	cg14577706_MPDZ_Up1to5Kb	NA	NA	NA	NA	NA	NA	NA	NA	NA	NA	NA
cg10271880	chr14	77608587	77608587	-	0.232061062077316	0.692745547006602	Promoters	ZDHHC22	cg10271880_ZDHHC22_Promoters	NA	NA	NA	NA	NA	NA	NA	NA	NA	NA	NA
cg08620095	chr19	51530970	51530970	-	0.781718216799541	0.52530119553451	Promoters	KLK11	cg08620095_KLK11_Promoters	NA	NA	NA	NA	NA	NA	NA	NA	NA	NA	NA
cg26476156	chr10	46090807	46090807	-	0.236256936511337	0.640675444266955	Up1to5Kb	MARCHF8	cg26476156_MARCHF8_Up1to5Kb	NA	NA	NA	NA	NA	NA	NA	NA	NA	NA	NA
cg22784047	chr16	29824542	29824542	+	0.352620203526181	0.656515184181501	Up1to5Kb	PAGR1	cg22784047_PAGR1_Up1to5Kb	NA	NA	NA	NA	NA	NA	NA	NA	NA	NA	NA
cg01943851	chr16	29825733	29825733	+	0.402073392753608	0.907563839414688	Up1to5Kb	PAGR1	cg01943851_PAGR1_Up1to5Kb	NA	NA	NA	NA	NA	NA	NA	NA	NA	NA	NA
cg14837974	chr14	21110908	21110908	-	0.837588258607556	0.490704344492881	Up1to5Kb	OR6S1	cg14837974_OR6S1_Up1to5Kb	NA	NA	NA	NA	NA	NA	NA	NA	NA	NA	NA
cg06029095	chr16	28957494	28957494	+	0.410957731285041	0.789258116492801	Up1to5Kb	NFATC2IP	cg06029095_NFATC2IP_Up1to5Kb	NA	NA	NA	NA	NA	NA	NA	NA	NA	NA	NA
cg00073090	chr19	1265879	1265879	+	0.309754652410282	0.645075082861537	Up1to5Kb	CIRBP	cg00073090_CIRBP_Up1to5Kb	NA	NA	NA	NA	NA	NA	NA	NA	NA	NA	NA
cg25142500	chr17	79005386	79005386	+	0.365095428478139	0.861482776374298	Up1to5Kb	BAIAP2	cg25142500_BAIAP2_Up1to5Kb	NA	NA	NA	NA	NA	NA	NA	NA	NA	Yes	NA
cg14399988	chr8	22090372	22090372	-	0.329175685504365	0.73612439732249	Up1to5Kb	PHYHIP	cg14399988_PHYHIP_Up1to5Kb	NA	NA	NA	NA	NA	NA	NA	NA	NA	NA	NA
cg24819266	chr10	35893624	35893624	+	0.329566344548148	0.896093621619704	Promoters	GJD4	cg24819266_GJD4_Promoters	NA	NA	NA	NA	NA	NA	NA	NA	NA	NA	NA
cg23900225	chr10	35894222	35894222	+	0.464135977880753	0.847752589949468	Promoters	GJD4	cg23900225_GJD4_Promoters	NA	NA	NA	NA	NA	NA	NA	NA	NA	NA	NA
cg10061138	chr3	52529085	52529085	+	0.630748358504254	0.394824767822847	Promoters	STAB1	cg10061138_STAB1_Promoters	NA	NA	NA	NA	Yes	NA	NA	NA	NA	NA	NA
cg05221455	chr11	829616	829616	+	0.557023374992258	0.135997324561332	Up1to5Kb	CD151	cg05221455_CD151_Up1to5Kb	NA	NA	NA	NA	NA	NA	NA	NA	NA	NA	NA
cg27369401	chr6	166722053	166722053	-	0.652427926599495	0.221508090901793	Up1to5Kb	PRR18	cg27369401_PRR18_Up1to5Kb	NA	NA	NA	NA	NA	NA	NA	Yes	NA	NA	NA
cg03945700	chr6	166722058	166722058	-	0.412929237685808	0.162665760894533	Up1to5Kb	PRR18	cg03945700_PRR18_Up1to5Kb	NA	NA	NA	NA	NA	NA	NA	Yes	NA	NA	NA
cg02151625	chr6	166722060	166722060	-	0.498094073377442	0.21170617282335	Up1to5Kb	PRR18	cg02151625_PRR18_Up1to5Kb	NA	NA	NA	NA	NA	NA	NA	Yes	NA	NA	NA
cg07392482	chr18	10524910	10524910	+	0.449196227293734	0.776169026550565	Up1to5Kb	NAPG	cg07392482_NAPG_Up1to5Kb	NA	NA	NA	NA	NA	NA	NA	NA	NA	NA	NA
cg18883041	chr19	12947234	12947234	-	0.355868203648825	0.0750563542699683	Up1to5Kb	RTBDN	cg18883041_RTBDN_Up1to5Kb	NA	NA	NA	NA	NA	NA	NA	NA	NA	NA	NA
cg00617064	chr2	27272375	27272375	+	0.398672460152354	0.785372094891348	Up1to5Kb	AGBL5	cg00617064_AGBL5_Up1to5Kb	NA	NA	NA	NA	NA	NA	NA	NA	NA	NA	NA
cg23673107	chr19	11908712	11908712	+	0.384274530867448	0.160519787279611	Promoters	ZNF491	cg23673107_ZNF491_Promoters	NA	NA	NA	NA	NA	NA	NA	NA	NA	NA	NA
cg06576920	chr17	61996297	61996297	-	0.767464761370907	0.570280896244718	Promoters	GH1	cg06576920_GH1_Promoters	NA	NA	NA	NA	NA	NA	NA	NA	NA	NA	NA
cg21116900	chr12	100750760	100750760	+	0.483754964600152	0.130155439130452	Promoters	SLC17A8	cg21116900_SLC17A8_Promoters	NA	NA	NA	NA	NA	NA	NA	NA	NA	NA	NA
cg17751776	chr17	27370117	27370117	+	0.556363378283932	0.173461888930183	Promoters	PIPOX	cg17751776_PIPOX_Promoters	NA	NA	NA	NA	NA	NA	NA	NA	NA	NA	NA
cg03646605	chr11	86383804	86383804	-	0.384266869413945	0.851116736383129	Up1to5Kb	ME3	cg03646605_ME3_Up1to5Kb	NA	NA	NA	NA	NA	NA	NA	NA	NA	NA	NA
cg00346180	chr19	50189880	50189880	+	0.482245046219916	0.767425831173241	Up1to5Kb	CPT1C	cg00346180_CPT1C_Up1to5Kb	NA	NA	NA	NA	NA	NA	NA	NA	NA	NA	NA
cg10772991	chr3	196594273	196594273	+	0.305161750949155	0.858730552061889	Promoters	SENP5	cg10772991_SENP5_Promoters	NA	NA	NA	NA	NA	NA	NA	NA	NA	NA	NA
cg22621734	chr5	148442740	148442740	-	0.760957057292291	0.26637144352115	Up1to5Kb	SH3TC2	cg22621734_SH3TC2_Up1to5Kb	NA	NA	NA	NA	NA	NA	NA	NA	NA	NA	NA
cg03615849	chr1	233390249	233390249	-	0.356746934049252	0.891638450763614	Up1to5Kb	PCNX2	cg03615849_PCNX2_Up1to5Kb	NA	NA	NA	NA	NA	NA	NA	NA	NA	NA	NA
cg27029518	chr18	72166324	72166324	+	0.751016491574655	0.266543084894385	Promoters	CNDP2	cg27029518_CNDP2_Promoters	NA	NA	NA	NA	NA	NA	NA	NA	NA	NA	NA
cg06537005	chr16	758544	758544	-	0.41322426505223	0.797946084783359	Up1to5Kb	FBXL16	cg06537005_FBXL16_Up1to5Kb	NA	NA	NA	NA	NA	NA	NA	NA	NA	NA	NA
cg04184273	chr16	758683	758683	-	0.516398024299123	0.903785784554621	Up1to5Kb	FBXL16	cg04184273_FBXL16_Up1to5Kb	NA	NA	NA	NA	NA	NA	NA	NA	NA	NA	NA
cg05722906	chr19	15783791	15783791	+	0.702413078059772	0.350045253176696	Promoters	CYP4F12	cg05722906_CYP4F12_Promoters	NA	NA	NA	NA	NA	NA	NA	NA	NA	NA	NA
cg20266593	chr6	32119041	32119041	+	0.176828967324442	0.64902112672331	Up1to5Kb	PPT2	cg20266593_PPT2_Up1to5Kb	NA	NA	NA	NA	NA	NA	NA	NA	NA	NA	NA
cg15460294	chr4	5896960	5896960	-	0.529666638206912	0.888797159310376	Up1to5Kb	CRMP1	cg15460294_CRMP1_Up1to5Kb	NA	NA	NA	NA	NA	NA	NA	NA	NA	NA	NA
cg09278107	chr14	105779826	105779826	+	0.699758948951782	0.187880727376755	Promoters	PACS2	cg09278107_PACS2_Promoters	NA	NA	NA	NA	NA	NA	NA	NA	NA	NA	NA
cg05265359	chr11	45943572	45943572	+	0.417342926632137	0.130989469633228	Promoters	LARGE2	cg05265359_LARGE2_Promoters	NA	NA	NA	NA	NA	NA	NA	NA	NA	NA	NA
cg11504740	chr11	67220043	67220043	+	0.70693198765306	0.246329029593723	Up1to5Kb	CABP4	cg11504740_CABP4_Up1to5Kb	NA	NA	NA	NA	NA	NA	NA	NA	NA	NA	NA
cg15272684	chr1	36024473	36024473	-	0.198585151702706	0.46444735864466	Up1to5Kb	KIAA0319L	cg15272684_KIAA0319L_Up1to5Kb	NA	NA	NA	NA	NA	NA	NA	NA	NA	NA	NA
cg03580272	chr19	15725455	15725455	+	0.799256763426006	0.358316802949941	Promoters	CYP4F8	cg03580272_CYP4F8_Promoters	NA	NA	NA	NA	NA	NA	NA	NA	NA	NA	NA
cg00364357	chr15	64443650	64443650	+	0.567685043900134	0.26987121091072	Promoters	SNX22	cg00364357_SNX22_Promoters	NA	NA	NA	NA	NA	NA	NA	NA	Yes	NA	NA
cg18791730	chr1	119910205	119910205	+	0.776735344473549	0.414335516400244	Up1to5Kb	HAO2	cg18791730_HAO2_Up1to5Kb	NA	NA	NA	NA	NA	NA	NA	NA	NA	NA	NA
cg22342100	chr8	124666123	124666123	-	0.255050992117311	0.732911748744595	Promoters	KLHL38	cg22342100_KLHL38_Promoters	NA	NA	NA	NA	NA	NA	NA	NA	NA	NA	NA
cg00604840	chr5	154230173	154230173	-	0.556753115816498	0.0580764765224398	Up1to5Kb	FAXDC2	cg00604840_FAXDC2_Up1to5Kb	NA	NA	NA	NA	NA	NA	NA	NA	NA	NA	NA
cg18188717	chr5	154230223	154230223	-	0.495945321004122	0.0772611246610574	Up1to5Kb	FAXDC2	cg18188717_FAXDC2_Up1to5Kb	NA	NA	NA	NA	NA	NA	NA	NA	NA	NA	NA
cg18260397	chr5	154230438	154230438	-	0.658040079057037	0.127107441714742	Up1to5Kb	FAXDC2	cg18260397_FAXDC2_Up1to5Kb	NA	NA	NA	NA	NA	NA	NA	NA	NA	NA	NA
cg16276225	chr1	247097993	247097993	-	0.324784855178019	0.789480692096103	Up1to5Kb	AHCTF1	cg16276225_AHCTF1_Up1to5Kb	NA	NA	NA	NA	NA	NA	NA	NA	NA	NA	NA
cg23126152	chr12	109221407	109221407	-	0.584993086452025	0.15705574237608	Up1to5Kb	SSH1	cg23126152_SSH1_Up1to5Kb	NA	NA	NA	NA	NA	NA	NA	NA	NA	NA	NA
cg27553890	chr12	109221424	109221424	-	0.650314138591355	0.199451018868354	Up1to5Kb	SSH1	cg27553890_SSH1_Up1to5Kb	NA	NA	NA	NA	NA	NA	NA	NA	NA	NA	NA
cg01956717	chr19	55866635	55866635	-	0.445855658918817	0.162930401674573	Promoters	COX6B2	cg01956717_COX6B2_Promoters	NA	NA	NA	NA	NA	NA	NA	NA	NA	NA	NA
cg04697209	chr16	20087376	20087376	-	0.756657937966628	0.237930875242778	Up1to5Kb	GPR139	cg04697209_GPR139_Up1to5Kb	NA	NA	NA	NA	NA	NA	NA	NA	NA	NA	NA
cg14618624	chr16	3068382	3068382	+	0.379841169117278	0.127325552485783	Up1to5Kb	TNFRSF12A	cg14618624_TNFRSF12A_Up1to5Kb	NA	NA	NA	NA	NA	NA	NA	NA	NA	NA	NA
cg10293804	chr16	3068529	3068529	+	0.709347281328595	0.264056720003518	Up1to5Kb	TNFRSF12A	cg10293804_TNFRSF12A_Up1to5Kb	NA	NA	NA	NA	NA	NA	NA	NA	NA	NA	NA
cg24429081	chr19	55741476	55741476	-	0.683216192027419	0.98494447649492	Up1to5Kb	TMEM86B	cg24429081_TMEM86B_Up1to5Kb	NA	NA	NA	NA	NA	NA	NA	NA	NA	NA	NA
cg21030598	chr3	196466425	196466425	+	0.204156108905602	0.617519879271103	Promoters	PAK2	cg21030598_PAK2_Promoters	NA	NA	NA	NA	NA	NA	NA	NA	NA	NA	NA
cg15642209	chr17	66290505	66290505	-	0.80760138210768	0.366171857577638	Up1to5Kb	SLC16A6	cg15642209_SLC16A6_Up1to5Kb	NA	NA	NA	NA	NA	NA	NA	NA	NA	NA	NA
cg25744127	chr11	109292505	109292505	+	0.323503310282286	0.712473948925576	Promoters	C11orf87	cg25744127_C11orf87_Promoters	NA	NA	NA	NA	NA	NA	NA	NA	NA	NA	NA
cg13061637	chr20	45523098	45523098	+	0.440061295892907	0.204056336082131	Promoters	EYA2	cg13061637_EYA2_Promoters	NA	NA	NA	NA	NA	NA	NA	NA	NA	NA	NA
cg26334154	chr3	42132310	42132310	+	0.839129399315799	0.339106554587977	Promoters	TRAK1	cg26334154_TRAK1_Promoters	NA	NA	NA	NA	NA	NA	NA	NA	NA	NA	NA
cg23574281	chr2	47716	47716	-	0.481469105795588	0.833976802744981	Up1to5Kb	FAM110C	cg23574281_FAM110C_Up1to5Kb	NA	NA	NA	NA	NA	NA	NA	NA	NA	NA	NA
cg19378416	chr17	80372775	80372775	+	0.842573444888838	0.298283305716402	Up1to5Kb	HEXD	cg19378416_HEXD_Up1to5Kb	NA	NA	NA	NA	NA	NA	NA	NA	NA	NA	NA
cg19575837	chr17	80372802	80372802	+	0.663428858060251	0.116658003584048	Up1to5Kb	HEXD	cg19575837_HEXD_Up1to5Kb	NA	NA	NA	NA	NA	NA	NA	NA	NA	NA	NA
cg13973180	chr17	80373129	80373129	+	0.851394713091661	0.593992030550065	Up1to5Kb	HEXD	cg13973180_HEXD_Up1to5Kb	NA	NA	NA	NA	NA	NA	NA	NA	NA	NA	NA
cg16003238	chr15	65670876	65670876	-	0.613798953399113	0.14966395628895	Up1to5Kb	IGDCC3	cg16003238_IGDCC3_Up1to5Kb	NA	NA	NA	NA	NA	NA	NA	NA	NA	NA	NA
cg17482740	chr20	31349427	31349427	+	0.740012060691032	0.482890115368817	Promoters	DNMT3B	cg17482740_DNMT3B_Promoters	NA	NA	NA	NA	NA	NA	NA	NA	NA	NA	NA
cg05316605	chr11	30040242	30040242	-	0.60290747354149	0.342340673538455	Up1to5Kb	KCNA4	cg05316605_KCNA4_Up1to5Kb	NA	NA	NA	NA	NA	NA	NA	NA	NA	NA	NA
cg21049809	chr14	91283462	91283462	-	0.774517846359719	0.477715727320975	Promoters	TTC7B	cg21049809_TTC7B_Promoters	NA	NA	NA	NA	NA	NA	NA	NA	NA	NA	NA
cg03704673	chr17	4692287	4692287	-	0.272786361681652	0.779104009107597	Up1to5Kb	VMO1	cg03704673_VMO1_Up1to5Kb	NA	NA	NA	NA	NA	NA	NA	NA	NA	NA	NA
cg11732492	chr17	47652515	47652515	+	0.676662142989819	0.278206593498389	Promoters	NXPH3	cg11732492_NXPH3_Promoters	NA	NA	NA	NA	NA	NA	NA	NA	NA	NA	NA
cg06473109	chr16	3068467	3068467	-	0.802094231907411	0.236046300619649	Promoters	CLDN6	cg06473109_CLDN6_Promoters	NA	NA	NA	NA	NA	NA	NA	NA	NA	NA	NA
cg10298701	chr16	3068475	3068475	-	0.780863974726467	0.166691381766844	Promoters	CLDN6	cg10298701_CLDN6_Promoters	NA	NA	NA	NA	NA	NA	NA	NA	NA	NA	NA
cg06097320	chr16	3070245	3070245	-	0.524698821740739	0.089867534164033	Up1to5Kb	CLDN6	cg06097320_CLDN6_Up1to5Kb	NA	NA	NA	NA	NA	NA	NA	NA	NA	NA	NA
cg15460516	chr16	3070249	3070249	-	0.551403707782392	0.0917658425137476	Up1to5Kb	CLDN6	cg15460516_CLDN6_Up1to5Kb	NA	NA	NA	NA	NA	NA	NA	NA	NA	NA	NA
cg27243140	chr17	72931664	72931664	+	0.63738053699845	0.151273110049619	Promoters	OTOP3	cg27243140_OTOP3_Promoters	NA	NA	NA	NA	NA	NA	NA	NA	NA	NA	NA
cg10338787	chr17	72931767	72931767	+	0.675478174913548	0.19385371595621	Promoters	OTOP3	cg10338787_OTOP3_Promoters	NA	NA	NA	NA	NA	NA	NA	NA	NA	NA	NA
cg20322093	chr17	72931788	72931788	+	0.842381709319001	0.380785340481387	Promoters	OTOP3	cg20322093_OTOP3_Promoters	NA	NA	NA	NA	NA	NA	NA	NA	NA	NA	NA
cg26296337	chr17	72931792	72931792	+	0.74472874975362	0.354853678664318	Promoters	OTOP3	cg26296337_OTOP3_Promoters	NA	NA	NA	NA	NA	NA	NA	NA	NA	NA	NA
cg24201890	chr17	72931857	72931857	+	0.465762995755007	0.102944151902465	Promoters	OTOP3	cg24201890_OTOP3_Promoters	NA	NA	NA	NA	NA	NA	NA	NA	NA	NA	NA
cg17919966	chr15	78384712	78384712	+	0.841933618011776	0.570261294345184	Promoters	SH2D7	cg17919966_SH2D7_Promoters	NA	NA	NA	NA	NA	NA	NA	NA	NA	NA	NA
cg18946533	chr15	78384840	78384840	+	0.765192501976529	0.378631205603831	Promoters	SH2D7	cg18946533_SH2D7_Promoters	NA	NA	NA	NA	NA	NA	NA	NA	NA	NA	NA
cg01759870	chr14	105936409	105936409	+	0.439004880068042	0.966205723657411	Up1to5Kb	CRIP2	cg01759870_CRIP2_Up1to5Kb	NA	NA	NA	NA	NA	NA	NA	NA	NA	NA	NA
cg10740573	chr14	105936599	105936599	+	0.429909259938528	0.91406440948869	Up1to5Kb	CRIP2	cg10740573_CRIP2_Up1to5Kb	NA	NA	NA	NA	NA	NA	NA	NA	NA	NA	NA
cg08141142	chr14	105936715	105936715	+	0.405472072980257	0.946391423050095	Up1to5Kb	CRIP2	cg08141142_CRIP2_Up1to5Kb	NA	NA	NA	NA	NA	NA	NA	NA	NA	NA	NA
cg15745894	chr20	3151981	3151981	-	0.470138663698077	0.855997992806485	Up1to5Kb	LZTS3	cg15745894_LZTS3_Up1to5Kb	NA	NA	NA	NA	NA	NA	NA	NA	NA	NA	NA
cg24532471	chr11	82445072	82445072	-	0.321481818331895	0.0819949477605242	Promoters	FAM181B	cg24532471_FAM181B_Promoters	NA	NA	NA	NA	NA	NA	NA	NA	NA	NA	Yes
cg14287742	chr1	169335773	169335773	+	0.590042765389233	0.885278131011296	Up1to5Kb	BLZF1	cg14287742_BLZF1_Up1to5Kb	NA	NA	NA	NA	NA	NA	NA	NA	NA	NA	NA
cg15509705	chr14	95047720	95047720	+	0.520405080160458	0.209655822433483	Promoters	SERPINA5	cg15509705_SERPINA5_Promoters	NA	NA	NA	NA	NA	NA	NA	NA	NA	NA	NA
cg09428349	chr21	43346858	43346858	-	0.782152364922927	0.279524496836561	Up1to5Kb	C2CD2	cg09428349_C2CD2_Up1to5Kb	NA	NA	NA	NA	NA	NA	NA	NA	NA	NA	NA
cg05147578	chr22	18559240	18559240	+	0.295571302394336	0.752172002119774	Up1to5Kb	PEX26	cg05147578_PEX26_Up1to5Kb	NA	NA	NA	NA	NA	NA	NA	NA	NA	NA	NA
cg02329029	chr22	18559261	18559261	+	0.355023935044332	0.889158440110483	Up1to5Kb	PEX26	cg02329029_PEX26_Up1to5Kb	NA	NA	NA	NA	NA	NA	NA	NA	NA	NA	NA
cg13424870	chr17	73083812	73083812	+	0.363150069327	0.121888622102969	Promoters	SLC16A5	cg13424870_SLC16A5_Promoters	NA	NA	NA	NA	NA	NA	NA	NA	NA	NA	NA
cg25682097	chr14	105954118	105954118	+	0.558319487528793	0.30149686264335	Up1to5Kb	TEDC1	cg25682097_TEDC1_Up1to5Kb	NA	NA	NA	NA	NA	NA	NA	NA	NA	NA	NA
cg10726517	chr11	368712	368712	+	0.368855151565325	0.116372918471702	Promoters	B4GALNT4	cg10726517_B4GALNT4_Promoters	NA	NA	NA	NA	NA	NA	NA	NA	NA	NA	NA
cg12710480	chr20	32254216	32254216	+	0.769827720862001	0.349749344884502	Promoters	ACTL10	cg12710480_ACTL10_Promoters	NA	NA	NA	NA	NA	NA	NA	NA	NA	NA	NA
cg13908523	chr3	53194728	53194728	+	0.295958425069076	0.035195634242169	Promoters	PRKCD	cg13908523_PRKCD_Promoters	NA	NA	NA	NA	NA	NA	NA	NA	NA	NA	NA
cg06053959	chr17	1617291	1617291	-	0.36471370018173	0.738140362547623	Up1to5Kb	TLCD2	cg06053959_TLCD2_Up1to5Kb	NA	NA	NA	NA	Yes	NA	NA	NA	NA	NA	NA
cg09956302	chr14	100111282	100111282	+	0.496648285163409	0.165666375558048	Promoters	HHIPL1	cg09956302_HHIPL1_Promoters	NA	NA	NA	NA	NA	NA	NA	NA	NA	NA	NA
cg08162327	chr22	39642281	39642281	-	0.516177480404158	0.872825565526594	Up1to5Kb	PDGFB	cg08162327_PDGFB_Up1to5Kb	NA	NA	NA	NA	Yes	NA	NA	NA	NA	NA	NA
cg18060431	chr11	115378212	115378212	-	0.393170727749981	0.910031223756585	Up1to5Kb	CADM1	cg18060431_CADM1_Up1to5Kb	NA	NA	NA	NA	NA	NA	NA	NA	NA	NA	NA
cg10938486	chr16	20420716	20420716	+	0.833976675789649	0.146022752681732	Promoters	ACSM5	cg10938486_ACSM5_Promoters	NA	NA	NA	NA	NA	NA	NA	NA	NA	NA	NA
cg15236528	chr17	79283062	79283062	-	0.690788211149961	0.272714016935714	Promoters	LINC00482	cg15236528_LINC00482_Promoters	NA	NA	NA	NA	NA	NA	NA	NA	NA	NA	NA
cg04655662	chr17	79283230	79283230	-	0.354014878000149	0.0770036851808683	Promoters	LINC00482	cg04655662_LINC00482_Promoters	NA	NA	NA	NA	NA	NA	NA	NA	NA	NA	NA
cg18399183	chr12	51318138	51318138	+	0.650642384471369	0.345119638627777	Promoters	METTL7A	cg18399183_METTL7A_Promoters	NA	NA	NA	NA	NA	NA	NA	NA	NA	NA	NA
cg13437525	chr12	51318487	51318487	+	0.755453011344305	0.0676048366685003	Promoters	METTL7A	cg13437525_METTL7A_Promoters	NA	NA	NA	NA	NA	NA	NA	NA	NA	NA	NA
cg12633356	chr12	51318640	51318640	+	0.601473018203016	0.0867837695700417	Promoters	METTL7A	cg12633356_METTL7A_Promoters	NA	NA	NA	NA	NA	NA	NA	NA	NA	NA	NA
cg10589281	chr11	924500	924500	+	0.793456218372911	0.377323683990659	Up1to5Kb	AP2A2	cg10589281_AP2A2_Up1to5Kb	NA	NA	NA	NA	NA	NA	NA	NA	NA	NA	NA
cg16334524	chr21	44898123	44898123	-	0.841864973892152	0.579806530598545	Up1to5Kb	LINC00313	cg16334524_LINC00313_Up1to5Kb	NA	NA	NA	NA	NA	NA	NA	NA	NA	NA	NA
cg01656996	chr12	49526897	49526897	-	0.262942433776882	0.768264556907028	Up1to5Kb	TUBA1B	cg01656996_TUBA1B_Up1to5Kb	NA	NA	NA	NA	NA	NA	NA	NA	NA	NA	NA
cg04309384	chr1	20878540	20878540	+	0.477101652860689	0.0919522734526095	Promoters	FAM43B	cg04309384_FAM43B_Promoters	NA	NA	NA	NA	NA	NA	NA	NA	NA	NA	NA
cg15142222	chr1	20878760	20878760	+	0.425465885915645	0.15100184295904	Promoters	FAM43B	cg15142222_FAM43B_Promoters	NA	NA	NA	NA	NA	NA	NA	NA	NA	NA	NA
cg26557658	chr1	20878787	20878787	+	0.472641851747106	0.131806215882581	Promoters	FAM43B	cg26557658_FAM43B_Promoters	NA	NA	NA	NA	NA	NA	NA	NA	NA	NA	NA
cg10325497	chr1	32739049	32739049	+	0.483482231028625	0.822825257069407	Promoters	LCK	cg10325497_LCK_Promoters	NA	NA	NA	NA	NA	NA	NA	NA	NA	NA	NA
cg17610931	chr22	31476670	31476670	+	0.66791072029244	0.37752168494329	Promoters	SMTN	cg17610931_SMTN_Promoters	NA	NA	NA	NA	NA	NA	NA	NA	NA	NA	NA
cg12405639	chr7	72745074	72745074	-	0.797696377668819	0.317394932181117	Up1to5Kb	TRIM50	cg12405639_TRIM50_Up1to5Kb	NA	NA	NA	NA	NA	NA	NA	NA	NA	NA	NA
cg21823502	chr17	79856430	79856430	+	0.325124724345572	0.892383777657396	Up1to5Kb	NPB	cg21823502_NPB_Up1to5Kb	NA	NA	NA	NA	NA	NA	NA	NA	NA	NA	NA
cg19257200	chr22	38380983	38380983	+	0.788480126243439	0.307234117962101	Up1to5Kb	POLR2F	cg19257200_POLR2F_Up1to5Kb	NA	NA	NA	NA	NA	NA	NA	NA	NA	NA	NA
cg14194956	chr22	39378235	39378235	+	0.393921895707353	0.134254128496335	Promoters	APOBEC3B	cg14194956_APOBEC3B_Promoters	NA	NA	NA	NA	NA	NA	NA	NA	NA	NA	NA
cg09874127	chr3	49851439	49851439	-	0.758874139893699	0.197603937373102	Up1to5Kb	UBA7	cg09874127_UBA7_Up1to5Kb	NA	NA	NA	NA	NA	NA	Yes	NA	NA	NA	NA
cg13854341	chr7	70595507	70595507	+	0.166096810891893	0.654974873200709	Up1to5Kb	GALNT17	cg13854341_GALNT17_Up1to5Kb	NA	NA	NA	NA	NA	NA	NA	NA	NA	NA	NA
cg20410114	chr6	3160502	3160502	-	0.314309900425374	0.875538356301855	Up1to5Kb	TUBB2A	cg20410114_TUBB2A_Up1to5Kb	NA	NA	NA	NA	NA	NA	NA	NA	NA	NA	NA
cg15020964	chr12	45308058	45308058	-	0.510645217533655	0.918514043245226	Promoters	NELL2	cg15020964_NELL2_Promoters	NA	NA	NA	NA	NA	NA	NA	NA	NA	NA	NA
cg19709608	chr3	16558965	16558965	-	0.17901743805379	0.633091384455968	Up1to5Kb	RFTN1	cg19709608_RFTN1_Up1to5Kb	NA	NA	NA	NA	NA	NA	NA	NA	NA	NA	NA
cg03630273	chr19	49618499	49618499	+	0.149292940416117	0.347553051727726	Up1to5Kb	PPFIA3	cg03630273_PPFIA3_Up1to5Kb	NA	NA	NA	NA	NA	NA	NA	NA	NA	NA	NA
cg00585621	chr4	100868748	100868748	-	0.411747154395346	0.753031306146668	Up1to5Kb	DNAJB14	cg00585621_DNAJB14_Up1to5Kb	NA	NA	NA	NA	NA	NA	NA	NA	NA	NA	NA
cg17691334	chr11	36615733	36615733	+	0.581136555386014	0.927477585794169	Promoters	IFTAP	cg17691334_IFTAP_Promoters	NA	NA	NA	NA	NA	NA	NA	NA	NA	NA	NA
cg05801374	chr1	24283657	24283657	+	0.648688690809575	0.878933906834864	Up1to5Kb	PNRC2	cg05801374_PNRC2_Up1to5Kb	NA	NA	NA	NA	NA	NA	NA	NA	NA	NA	NA
cg01459854	chr14	62583388	62583388	+	0.271762382687579	0.72876551410363	Up1to5Kb	LINC00643	cg01459854_LINC00643_Up1to5Kb	NA	NA	NA	NA	NA	NA	NA	NA	NA	NA	NA
cg11932158	chr3	155422129	155422129	-	0.803319714043451	0.496815334289706	Promoters	PLCH1	cg11932158_PLCH1_Promoters	NA	NA	NA	NA	NA	NA	NA	NA	NA	NA	NA
cg06251978	chr1	159507078	159507078	-	0.800846405397395	0.372718656229885	Up1to5Kb	OR10J5	cg06251978_OR10J5_Up1to5Kb	NA	NA	NA	NA	NA	NA	NA	NA	NA	NA	NA
cg12894947	chr4	6384908	6384908	-	0.551416099532234	0.861293453219439	Up1to5Kb	PPP2R2C	cg12894947_PPP2R2C_Up1to5Kb	NA	NA	NA	NA	NA	NA	NA	NA	NA	NA	NA
cg21750709	chr3	109056897	109056897	-	0.853534982623625	0.505541192262623	Up1to5Kb	DPPA4	cg21750709_DPPA4_Up1to5Kb	NA	NA	NA	NA	NA	NA	NA	NA	NA	NA	NA
cg25787886	chr22	39378382	39378382	+	0.522561495132169	0.0899044073967782	Promoters	APOBEC3B	cg25787886_APOBEC3B_Promoters	NA	NA	NA	NA	NA	NA	NA	NA	NA	NA	NA
cg20113012	chr17	71308660	71308660	-	0.708646929828952	0.223259063874002	Promoters	CDC42EP4	cg20113012_CDC42EP4_Promoters	NA	NA	NA	NA	NA	NA	NA	NA	NA	NA	NA
cg20651681	chr7	50861418	50861418	-	0.30585632389734	0.129878704125223	Promoters	GRB10	cg20651681_GRB10_Promoters	NA	NA	NA	NA	NA	NA	NA	NA	NA	NA	NA
cg26163537	chr7	50861592	50861592	-	0.668171956652553	0.394755863143681	Promoters	GRB10	cg26163537_GRB10_Promoters	NA	NA	NA	NA	NA	NA	NA	NA	NA	NA	NA
cg04293602	chr11	65553660	65553660	+	0.731394325003968	0.428446552185634	Promoters	OVOL1	cg04293602_OVOL1_Promoters	NA	NA	NA	NA	NA	NA	NA	NA	NA	NA	NA
cg14667235	chr7	76026648	76026648	+	0.282312674433599	0.689001071060746	Promoters	ZP3	cg14667235_ZP3_Promoters	NA	NA	NA	NA	NA	NA	NA	NA	NA	NA	NA
cg16039071	chr6	43968282	43968282	+	0.479412198064251	0.206187063523391	Promoters	C6orf223	cg16039071_C6orf223_Promoters	NA	NA	NA	NA	NA	NA	NA	NA	NA	NA	NA
cg08991927	chr5	146436805	146436805	-	0.879906840478062	0.311385435467689	Up1to5Kb	PPP2R2B	cg08991927_PPP2R2B_Up1to5Kb	NA	NA	NA	NA	NA	NA	NA	NA	NA	NA	NA
cg11044011	chr4	3315040	3315040	+	0.826833713049002	0.446634987778535	Up1to5Kb	RGS12	cg11044011_RGS12_Up1to5Kb	NA	NA	NA	NA	NA	NA	NA	NA	NA	NA	NA
cg27561350	chr15	55583094	55583094	-	0.517864178997698	0.853077917289084	Up1to5Kb	RAB27A	cg27561350_RAB27A_Up1to5Kb	NA	NA	NA	NA	NA	NA	NA	NA	NA	NA	NA
cg07924575	chr22	26881231	26881231	-	0.177657587084312	0.485355335221725	Up1to5Kb	HPS4	cg07924575_HPS4_Up1to5Kb	NA	NA	NA	NA	Yes	NA	NA	NA	NA	NA	NA
cg19601035	chr12	48399140	48399140	-	0.687146251335485	0.171671486944784	Up1to5Kb	COL2A1	cg19601035_COL2A1_Up1to5Kb	NA	NA	NA	NA	NA	NA	NA	NA	NA	NA	NA
cg18990042	chr12	48399169	48399169	-	0.622898941087248	0.283073157718598	Up1to5Kb	COL2A1	cg18990042_COL2A1_Up1to5Kb	NA	NA	NA	NA	NA	NA	NA	NA	NA	NA	NA
cg10502244	chr12	48399295	48399295	-	0.832821883730217	0.31248866237809	Up1to5Kb	COL2A1	cg10502244_COL2A1_Up1to5Kb	NA	NA	NA	NA	NA	NA	NA	NA	NA	NA	NA
cg06108782	chr10	50817213	50817213	+	0.565558839932109	0.162613693953127	Up1to5Kb	CHAT	cg06108782_CHAT_Up1to5Kb	NA	NA	NA	NA	NA	NA	NA	NA	NA	NA	NA
cg05285554	chr14	69722689	69722689	+	0.460649780470727	0.873809651475506	Up1to5Kb	GALNT16	cg05285554_GALNT16_Up1to5Kb	NA	NA	NA	NA	NA	NA	NA	NA	NA	NA	NA
cg13686799	chr11	60524194	60524194	+	0.663600527437009	0.431426871255655	Promoters	MS4A15	cg13686799_MS4A15_Promoters	NA	NA	NA	NA	NA	NA	NA	NA	NA	NA	NA
cg03303433	chr16	30061433	30061433	+	0.758375847116582	0.241352926547629	Up1to5Kb	AC093512.2	cg03303433_AC093512.2_Up1to5Kb	NA	NA	NA	NA	NA	NA	NA	NA	NA	NA	NA
cg06400255	chr16	30063046	30063046	+	0.45949060057096	0.898330816049051	Up1to5Kb	AC093512.2	cg06400255_AC093512.2_Up1to5Kb	NA	NA	NA	NA	NA	NA	NA	NA	NA	NA	NA
cg02402368	chr8	6420726	6420726	-	0.631262319174483	0.149094180139986	Promoters	ANGPT2	cg02402368_ANGPT2_Promoters	NA	NA	NA	NA	NA	NA	NA	NA	NA	NA	NA
cg03631656	chr8	6420770	6420770	-	0.728062708956279	0.235297086141642	Promoters	ANGPT2	cg03631656_ANGPT2_Promoters	NA	NA	NA	NA	NA	NA	NA	NA	NA	NA	NA
cg11979420	chr1	166139996	166139996	-	0.874209348827026	0.221780333085443	Up1to5Kb	FAM78B	cg11979420_FAM78B_Up1to5Kb	NA	NA	NA	NA	NA	NA	NA	NA	NA	NA	NA
cg24816866	chr6	163149674	163149674	-	0.410093418620782	0.795573763000975	Promoters	PRKN	cg24816866_PRKN_Promoters	NA	NA	NA	NA	NA	NA	NA	NA	NA	NA	NA
cg13940444	chr12	53617382	53617382	-	0.778794446821798	0.145943636421635	Up1to5Kb	RARG	cg13940444_RARG_Up1to5Kb	NA	NA	NA	NA	NA	NA	NA	NA	NA	NA	NA
cg17491622	chr1	1369616	1369616	+	0.653287591812809	0.124372653225213	Up1to5Kb	VWA1	cg17491622_VWA1_Up1to5Kb	NA	NA	NA	NA	NA	NA	NA	NA	NA	NA	NA
cg06444575	chr1	1369772	1369772	+	0.481626248857267	0.105011780881094	Up1to5Kb	VWA1	cg06444575_VWA1_Up1to5Kb	NA	NA	NA	NA	NA	NA	NA	NA	NA	NA	NA
cg27391934	chr1	1369948	1369948	+	0.574694022741222	0.106264361760429	Promoters	VWA1	cg27391934_VWA1_Promoters	NA	NA	NA	NA	NA	NA	NA	NA	NA	NA	NA
cg17300723	chr11	62647277	62647277	+	0.474301749399958	0.191773986589202	Up1to5Kb	SLC3A2	cg17300723_SLC3A2_Up1to5Kb	NA	NA	NA	NA	NA	NA	NA	NA	NA	NA	NA
cg22471112	chr4	154125453	154125453	+	0.757983477041529	0.0981197721892411	Promoters	TRIM2	cg22471112_TRIM2_Promoters	NA	NA	NA	NA	NA	NA	NA	NA	NA	NA	NA
cg06427611	chr22	44417745	44417745	+	0.47963143724122	0.893040294375472	Up1to5Kb	PARVB	cg06427611_PARVB_Up1to5Kb	NA	NA	NA	NA	NA	NA	NA	NA	NA	NA	NA
cg01431340	chr6	110680085	110680085	-	0.261692079893439	0.74346426108185	Promoters	METTL24	cg01431340_METTL24_Promoters	NA	NA	NA	NA	NA	NA	NA	NA	NA	NA	NA
cg16655765	chr6	110680256	110680256	-	0.368167557418516	0.883798458202727	Promoters	METTL24	cg16655765_METTL24_Promoters	NA	NA	NA	NA	NA	NA	NA	NA	NA	NA	NA
cg21081971	chr13	38444765	38444765	-	0.188690092609619	0.519351985960218	Up1to5Kb	TRPC4	cg21081971_TRPC4_Up1to5Kb	NA	NA	NA	NA	NA	NA	NA	NA	NA	NA	NA
cg04026926	chr11	2323395	2323395	+	0.683956639943792	0.418992658861918	Promoters	TSPAN32	cg04026926_TSPAN32_Promoters	NA	NA	NA	NA	NA	NA	NA	NA	NA	NA	NA
cg17215680	chr19	51920976	51920976	-	0.65669098214389	0.333866767561002	Promoters	SIGLEC10	cg17215680_SIGLEC10_Promoters	NA	NA	NA	NA	NA	NA	NA	NA	NA	NA	NA
cg11386376	chr1	55106106	55106106	+	0.71077387913137	0.428067484270725	Up1to5Kb	MROH7	cg11386376_MROH7_Up1to5Kb	NA	NA	NA	NA	NA	NA	NA	NA	NA	NA	NA
cg18828762	chr15	90791294	90791294	+	0.396888010633339	0.733750560748008	Up1to5Kb	TTLL13P	cg18828762_TTLL13P_Up1to5Kb	NA	NA	NA	NA	NA	NA	NA	NA	NA	NA	NA
cg09000385	chr13	41187926	41187926	+	0.839646610604919	0.206165095217861	Up1to5Kb	RLIMP1	cg09000385_RLIMP1_Up1to5Kb	NA	NA	NA	NA	NA	NA	NA	NA	NA	NA	NA
cg16677448	chr19	36004699	36004699	-	0.736062183833137	0.266011131883051	Promoters	DMKN	cg16677448_DMKN_Promoters	NA	NA	NA	NA	NA	NA	NA	NA	NA	NA	NA
cg17112426	chr19	36004716	36004716	-	0.777918874095177	0.368007074141904	Promoters	DMKN	cg17112426_DMKN_Promoters	NA	NA	NA	NA	NA	NA	NA	NA	NA	NA	NA
cg15078284	chr19	36004994	36004994	-	0.593822344190771	0.160860046444269	Promoters	DMKN	cg15078284_DMKN_Promoters	NA	NA	NA	NA	NA	NA	NA	NA	NA	NA	NA
cg00178119	chr8	105235184	105235184	+	0.165103286276048	0.465200726206837	Promoters	RIMS2	cg00178119_RIMS2_Promoters	NA	NA	NA	NA	NA	NA	NA	NA	NA	NA	NA
cg01298758	chr11	11862611	11862611	+	0.314851298837519	0.66394860148596	Promoters	USP47	cg01298758_USP47_Promoters	NA	NA	NA	NA	NA	NA	NA	NA	NA	NA	NA
cg25798460	chr11	5990720	5990720	-	0.810460478851194	0.475264416601146	Up1to5Kb	OR56A5	cg25798460_OR56A5_Up1to5Kb	NA	NA	NA	NA	NA	NA	NA	NA	NA	NA	NA
cg11693364	chr19	11998457	11998457	+	0.40421301773061	0.101032479727751	Promoters	ZNF69	cg11693364_ZNF69_Promoters	NA	NA	NA	NA	NA	NA	NA	NA	NA	NA	NA
cg04879343	chr20	48732979	48732979	-	0.37498632481794	0.719281567687292	Promoters	UBE2V1	cg04879343_UBE2V1_Promoters	NA	NA	NA	NA	NA	NA	NA	NA	NA	NA	NA
cg26825412	chr20	62681428	62681428	-	0.772215941036579	0.501698014857621	Up1to5Kb	SOX18	cg26825412_SOX18_Up1to5Kb	NA	NA	NA	NA	NA	NA	NA	NA	NA	NA	NA
cg10963949	chr1	173445463	173445463	+	0.176259270501663	0.664472058338579	Up1to5Kb	PRDX6	cg10963949_PRDX6_Up1to5Kb	NA	NA	NA	NA	NA	NA	NA	NA	NA	NA	Yes
ch.17.16529697F	chr17	16588972	16588972	+	0.564062872295112	0.182776907830868	Up1to5Kb	CCDC144A	ch.17.16529697F_CCDC144A_Up1to5Kb	NA	NA	NA	NA	NA	NA	NA	NA	NA	NA	NA
cg08113027	chr3	142683329	142683329	-	0.358932514327834	0.766380004965396	Up1to5Kb	PAQR9	cg08113027_PAQR9_Up1to5Kb	NA	NA	NA	NA	NA	NA	NA	NA	NA	NA	NA
cg01535312	chr6	39903199	39903199	-	0.401538408197268	0.879917812514012	Up1to5Kb	MOCS1	cg01535312_MOCS1_Up1to5Kb	NA	NA	NA	NA	NA	NA	NA	NA	NA	NA	NA
cg23651872	chr17	77924733	77924733	-	0.660733591411253	0.163036691819841	Promoters	TBC1D16	cg23651872_TBC1D16_Promoters	NA	NA	NA	NA	NA	NA	NA	NA	NA	NA	NA
cg19004465	chr17	77925136	77925136	-	0.845279685071694	0.262313114317746	Promoters	TBC1D16	cg19004465_TBC1D16_Promoters	NA	NA	NA	NA	NA	NA	NA	NA	NA	NA	NA
cg20097219	chr17	77925317	77925317	-	0.759728080642477	0.291042312594102	Promoters	TBC1D16	cg20097219_TBC1D16_Promoters	NA	NA	NA	NA	NA	NA	NA	NA	NA	NA	NA
cg12700039	chr17	77925938	77925938	-	0.807985647806161	0.336867957748665	Up1to5Kb	TBC1D16	cg12700039_TBC1D16_Up1to5Kb	NA	NA	NA	NA	NA	NA	NA	NA	NA	NA	NA
cg09805709	chr1	6552273	6552273	-	0.499645002598604	0.861330697270122	Up1to5Kb	PLEKHG5	cg09805709_PLEKHG5_Up1to5Kb	NA	NA	NA	NA	NA	NA	NA	NA	NA	NA	NA
cg14435671	chr9	140318854	140318854	-	0.431176747709336	0.888671981056507	Up1to5Kb	EXD3	cg14435671_EXD3_Up1to5Kb	NA	NA	NA	NA	NA	NA	NA	NA	NA	NA	NA
cg05211356	chr9	19408000	19408000	+	0.525177670319945	0.881303309237625	Up1to5Kb	ACER2	cg05211356_ACER2_Up1to5Kb	NA	NA	NA	NA	NA	NA	NA	NA	NA	NA	NA
cg15799397	chr9	139638410	139638410	-	0.819924656500541	0.578019432624262	Up1to5Kb	LCN10	cg15799397_LCN10_Up1to5Kb	NA	NA	NA	NA	NA	NA	NA	NA	NA	NA	NA
cg00164906	chr2	209055251	209055251	-	0.432665709422166	0.85909372002186	Up1to5Kb	C2orf80	cg00164906_C2orf80_Up1to5Kb	NA	NA	NA	NA	NA	NA	NA	NA	NA	NA	NA
cg11143486	chr1	918415	918415	-	0.446445120657904	0.852982775541889	Promoters	PERM1	cg11143486_PERM1_Promoters	NA	NA	NA	NA	NA	NA	NA	NA	NA	NA	NA
cg22237735	chr2	74730580	74730580	-	0.516835122283063	0.251804028497579	Promoters	LBX2	cg22237735_LBX2_Promoters	NA	NA	NA	NA	NA	NA	NA	NA	NA	NA	NA
cg02571534	chr15	66858375	66858375	-	0.758685993261269	0.154912037555054	Promoters	LCTL	cg02571534_LCTL_Promoters	NA	NA	NA	NA	NA	NA	NA	NA	NA	NA	NA
cg00044665	chr16	66400411	66400411	+	0.661808876474155	0.29522928534214	Promoters	CDH5	cg00044665_CDH5_Promoters	Yes	NA	NA	NA	NA	NA	NA	NA	NA	NA	NA
cg27316956	chr6	152958899	152958899	-	0.298625129862075	0.745833396921179	Promoters	SYNE1	cg27316956_SYNE1_Promoters	NA	NA	NA	NA	NA	NA	NA	NA	NA	NA	NA
cg09626299	chr10	82213104	82213104	+	0.364521421712922	0.694334467920838	Up1to5Kb	TSPAN14	cg09626299_TSPAN14_Up1to5Kb	NA	NA	NA	NA	NA	NA	NA	NA	NA	NA	NA
cg04413090	chr16	28302913	28302913	+	0.374915306099043	0.835909300229283	Promoters	SBK1	cg04413090_SBK1_Promoters	NA	NA	NA	NA	NA	NA	NA	NA	NA	NA	NA
cg06931612	chr1	856914	856914	+	0.640178485813059	0.470069789820674	Up1to5Kb	SAMD11	cg06931612_SAMD11_Up1to5Kb	NA	NA	NA	NA	NA	NA	NA	NA	NA	NA	NA
cg02495518	chr2	50575324	50575324	-	0.149264664827366	0.600710887147712	Up1to5Kb	NRXN1	cg02495518_NRXN1_Up1to5Kb	NA	NA	NA	NA	NA	NA	NA	NA	NA	NA	NA
cg04707706	chr2	50575326	50575326	-	0.171564581475734	0.732843796230062	Up1to5Kb	NRXN1	cg04707706_NRXN1_Up1to5Kb	NA	NA	NA	NA	NA	NA	NA	NA	NA	NA	NA
cg05880829	chr6	138867080	138867080	-	0.727403247422131	0.1939206599456	Up1to5Kb	NHSL1	cg05880829_NHSL1_Up1to5Kb	NA	NA	NA	NA	NA	NA	NA	NA	NA	NA	NA
cg26287741	chr6	138867125	138867125	-	0.713623794430725	0.272568573404882	Up1to5Kb	NHSL1	cg26287741_NHSL1_Up1to5Kb	NA	NA	NA	NA	NA	NA	NA	NA	NA	NA	NA
cg15322932	chr11	67777682	67777682	+	0.787007229549381	0.131886711112471	Promoters	ALDH3B1	cg15322932_ALDH3B1_Promoters	NA	NA	NA	NA	NA	NA	NA	NA	NA	NA	NA
cg09982224	chr11	67775972	67775972	+	0.785446771214751	0.277491776023033	Up1to5Kb	ALDH3B1	cg09982224_ALDH3B1_Up1to5Kb	NA	NA	NA	NA	NA	NA	NA	NA	NA	NA	NA
cg27059819	chr3	127347685	127347685	+	0.2129292249921	0.573886557397213	Promoters	PODXL2	cg27059819_PODXL2_Promoters	NA	NA	NA	NA	NA	NA	NA	NA	NA	NA	NA
cg22027399	chr19	15217635	15217635	+	0.67936182899955	0.342114017188646	Promoters	SYDE1	cg22027399_SYDE1_Promoters	NA	NA	NA	NA	NA	NA	NA	NA	NA	NA	NA
cg00666746	chr19	15217781	15217781	+	0.702877068857527	0.300499208314006	Promoters	SYDE1	cg00666746_SYDE1_Promoters	NA	NA	NA	NA	NA	NA	NA	NA	NA	NA	NA
cg08277216	chr2	242808803	242808803	+	0.609252949442088	0.111504151565581	Up1to5Kb	RTP5	cg08277216_RTP5_Up1to5Kb	NA	NA	NA	NA	NA	NA	NA	NA	NA	NA	NA
cg00429862	chr17	12569487	12569487	+	0.305117644229796	0.105167289014662	Promoters	MYOCD	cg00429862_MYOCD_Promoters	NA	NA	NA	NA	NA	NA	NA	NA	NA	NA	NA
cg00257893	chr6	138820840	138820840	-	0.792779451725173	0.183558234635033	Up1to5Kb	NHSL1	cg00257893_NHSL1_Up1to5Kb	NA	NA	NA	NA	NA	NA	NA	NA	NA	NA	NA
cg11267527	chr10	44881934	44881934	-	0.366638025763667	0.730100151667504	Up1to5Kb	CXCL12	cg11267527_CXCL12_Up1to5Kb	NA	NA	NA	NA	NA	NA	NA	NA	NA	NA	NA
cg13862920	chr19	15575533	15575533	-	0.482016254021661	0.165559843122463	Up1to5Kb	RASAL3	cg13862920_RASAL3_Up1to5Kb	NA	NA	NA	NA	NA	NA	NA	NA	NA	NA	NA
cg05504085	chr19	15575652	15575652	-	0.776565103154846	0.407107102878927	Up1to5Kb	RASAL3	cg05504085_RASAL3_Up1to5Kb	NA	NA	NA	NA	NA	NA	NA	NA	NA	NA	NA
cg00719626	chr19	15575685	15575685	-	0.642907525337486	0.163623727413515	Up1to5Kb	RASAL3	cg00719626_RASAL3_Up1to5Kb	NA	NA	NA	NA	NA	NA	NA	NA	NA	NA	NA
cg00027650	chr15	57510575	57510575	+	0.674041161059625	0.158645129587194	Up1to5Kb	TCF12	cg00027650_TCF12_Up1to5Kb	NA	NA	NA	NA	NA	NA	NA	NA	NA	NA	NA
cg13218688	chr18	72125544	72125544	-	0.612996005833773	0.21083249006242	Up1to5Kb	DIPK1C	cg13218688_DIPK1C_Up1to5Kb	NA	NA	NA	NA	NA	NA	NA	NA	NA	NA	NA
cg16764778	chr15	41061410	41061410	+	0.806153183663707	0.542345743327475	Promoters	C15orf62	cg16764778_C15orf62_Promoters	NA	NA	NA	NA	NA	NA	NA	NA	NA	NA	NA
cg00634606	chr2	218933345	218933345	+	0.523748694826222	0.258721104227245	Up1to5Kb	RUFY4	cg00634606_RUFY4_Up1to5Kb	NA	NA	NA	NA	NA	NA	NA	NA	NA	NA	NA
cg06638913	chr2	235883680	235883680	+	0.741844260109883	0.296338438334619	Up1to5Kb	SH3BP4	cg06638913_SH3BP4_Up1to5Kb	NA	NA	NA	NA	NA	NA	NA	NA	NA	NA	NA
cg15094920	chr19	42299059	42299059	+	0.649577660087571	0.199677379751703	Up1to5Kb	CEACAM3	cg15094920_CEACAM3_Up1to5Kb	NA	NA	NA	NA	NA	NA	NA	NA	NA	NA	NA
cg01975505	chr19	48497828	48497828	-	0.833743193623729	0.15511466663056	Up1to5Kb	BSPH1	cg01975505_BSPH1_Up1to5Kb	NA	NA	NA	NA	NA	NA	NA	NA	NA	NA	NA
cg24910675	chr9	130616917	130616917	-	0.779831821808581	0.475306978485946	Up1to5Kb	ENG	cg24910675_ENG_Up1to5Kb	Yes	NA	NA	NA	NA	NA	NA	NA	NA	NA	NA
cg15557878	chr5	110406049	110406049	+	0.525852970667456	0.155155083123496	Up1to5Kb	TSLP	cg15557878_TSLP_Up1to5Kb	NA	NA	NA	NA	NA	NA	NA	NA	NA	NA	NA
cg03101058	chr17	71258936	71258936	-	0.807909798453183	0.346929095292356	Promoters	CPSF4L	cg03101058_CPSF4L_Promoters	NA	NA	NA	NA	NA	NA	NA	NA	NA	NA	NA
cg01408558	chr19	10563212	10563212	+	0.532504288722024	0.782734774178377	Promoters	PDE4A	cg01408558_PDE4A_Promoters	NA	NA	NA	NA	NA	NA	NA	NA	NA	NA	NA
cg04351156	chr19	10562415	10562415	+	0.425828252313371	0.788257890341145	Up1to5Kb	PDE4A	cg04351156_PDE4A_Up1to5Kb	NA	NA	NA	NA	NA	NA	NA	NA	NA	NA	NA
cg27651355	chr19	14608092	14608092	-	0.644385518025744	0.22116258718149	Up1to5Kb	GIPC1	cg27651355_GIPC1_Up1to5Kb	NA	NA	NA	NA	NA	NA	NA	NA	NA	NA	NA
cg03001305	chr17	40439492	40439492	+	0.810330949951526	0.269063579523458	Promoters	STAT5A	cg03001305_STAT5A_Promoters	NA	NA	NA	NA	NA	NA	NA	NA	NA	NA	NA
cg06357561	chr17	40439501	40439501	+	0.814473824314806	0.160078170692989	Promoters	STAT5A	cg06357561_STAT5A_Promoters	NA	NA	NA	NA	NA	NA	NA	NA	NA	NA	NA
cg07960841	chr10	125853748	125853748	-	0.339778013314705	0.0907206939104555	Up1to5Kb	CHST15	cg07960841_CHST15_Up1to5Kb	NA	NA	NA	NA	NA	NA	NA	NA	NA	NA	NA
cg14638315	chr21	27546072	27546072	-	0.481498170153087	0.921150054068399	Up1to5Kb	APP	cg14638315_APP_Up1to5Kb	NA	NA	NA	NA	NA	NA	NA	NA	NA	NA	NA
cg08665853	chr5	141348202	141348202	+	0.206691032371587	0.589146687654383	Promoters	RNF14	cg08665853_RNF14_Promoters	NA	NA	NA	NA	NA	NA	NA	NA	NA	NA	NA
cg25762679	chr1	101185311	101185311	+	0.762414360616575	0.179288150280439	Promoters	VCAM1	cg25762679_VCAM1_Promoters	NA	NA	NA	NA	NA	NA	NA	NA	NA	NA	NA
cg13333954	chr12	1098663	1098663	+	0.152797392280682	0.571576333599548	Up1to5Kb	ERC1	cg13333954_ERC1_Up1to5Kb	NA	NA	NA	NA	NA	NA	NA	NA	NA	NA	NA
cg23190089	chr11	2920209	2920209	+	0.859792723111694	0.388791780158306	Promoters	SLC22A18	cg23190089_SLC22A18_Promoters	NA	NA	NA	NA	NA	NA	NA	NA	NA	NA	NA
cg03034540	chr16	67450810	67450810	-	0.325385332609273	0.708582086163219	Up1to5Kb	ZDHHC1	cg03034540_ZDHHC1_Up1to5Kb	NA	NA	NA	NA	NA	NA	NA	NA	NA	NA	NA
cg25723614	chr10	103602939	103602939	-	0.362394043459926	0.684027670327046	Up1to5Kb	KCNIP2	cg25723614_KCNIP2_Up1to5Kb	NA	NA	NA	NA	NA	NA	NA	NA	NA	NA	NA
cg24447788	chr19	795310	795310	+	0.815212822731712	0.478041171174108	Up1to5Kb	PTBP1	cg24447788_PTBP1_Up1to5Kb	NA	NA	NA	NA	NA	NA	NA	NA	NA	NA	NA
cg02770751	chr19	795467	795467	+	0.682751026902718	0.398005997600056	Up1to5Kb	PTBP1	cg02770751_PTBP1_Up1to5Kb	NA	NA	NA	NA	NA	NA	NA	NA	NA	NA	NA
cg06703222	chr16	69598327	69598327	+	0.800548211601837	0.442667824227791	Up1to5Kb	NFAT5	cg06703222_NFAT5_Up1to5Kb	NA	NA	NA	NA	NA	NA	NA	NA	NA	NA	NA
cg05214130	chr12	123945990	123945990	+	0.374480652909434	0.817599597083249	Up1to5Kb	SNRNP35	cg05214130_SNRNP35_Up1to5Kb	NA	NA	NA	NA	NA	NA	NA	NA	NA	NA	NA
cg24757346	chr19	35629022	35629022	+	0.51209754987598	0.814419391381447	Promoters	FXYD1	cg24757346_FXYD1_Promoters	NA	NA	NA	NA	NA	NA	NA	NA	NA	NA	Yes
cg23300486	chr14	103294375	103294375	+	0.381525665311134	0.902865730149641	Up1to5Kb	TRAF3	cg23300486_TRAF3_Up1to5Kb	NA	NA	NA	NA	NA	NA	NA	NA	NA	NA	NA
cg18185554	chr14	103294574	103294574	+	0.396911955513276	0.794087969897489	Up1to5Kb	TRAF3	cg18185554_TRAF3_Up1to5Kb	NA	NA	NA	NA	NA	NA	NA	NA	NA	NA	NA
cg23520688	chr14	103294740	103294740	+	0.279952016787598	0.679036769858421	Up1to5Kb	TRAF3	cg23520688_TRAF3_Up1to5Kb	NA	NA	NA	NA	NA	NA	NA	NA	NA	NA	NA
cg10872641	chr7	91510597	91510597	-	0.163336698325153	0.760151786504045	Promoters	MTERF1	cg10872641_MTERF1_Promoters	NA	NA	NA	NA	NA	NA	NA	NA	NA	NA	NA
cg26057765	chr7	91513110	91513110	-	0.702730852130349	0.299770915682865	Up1to5Kb	MTERF1	cg26057765_MTERF1_Up1to5Kb	NA	NA	NA	NA	NA	NA	NA	NA	NA	NA	NA
cg09747891	chr5	33893097	33893097	-	0.815775893296976	0.330671363948308	Up1to5Kb	ADAMTS12	cg09747891_ADAMTS12_Up1to5Kb	NA	NA	NA	NA	NA	NA	NA	NA	NA	NA	NA
cg21002651	chr11	104905889	104905889	-	0.656007499544488	0.349765580401721	Promoters	CASP1	cg21002651_CASP1_Promoters	NA	NA	NA	NA	Yes	NA	NA	NA	NA	NA	NA
cg23611945	chr20	44541153	44541153	-	0.509971676143005	0.208336270179169	Promoters	PLTP	cg23611945_PLTP_Promoters	Yes	NA	NA	NA	NA	NA	NA	NA	NA	NA	NA
cg12912293	chr1	150849805	150849805	-	0.348440656509926	0.783590312087719	Promoters	ARNT	cg12912293_ARNT_Promoters	NA	NA	NA	NA	NA	NA	NA	NA	NA	NA	NA
cg17960164	chr8	145018928	145018928	-	0.348180117365179	0.684785340954427	Promoters	PLEC	cg17960164_PLEC_Promoters	NA	NA	NA	NA	NA	NA	NA	NA	NA	NA	NA
cg04840930	chr6	144329997	144329997	-	0.542434149147827	0.887673814193246	Up1to5Kb	PLAGL1	cg04840930_PLAGL1_Up1to5Kb	NA	NA	NA	NA	NA	NA	NA	NA	NA	NA	NA
cg18555289	chr8	145729135	145729135	+	0.81925588177383	0.475154791649157	Promoters	GPT	cg18555289_GPT_Promoters	NA	NA	NA	NA	NA	NA	NA	NA	NA	NA	NA
cg06271327	chr17	8062512	8062512	-	0.440107386683898	0.870928652314607	Up1to5Kb	PER1	cg06271327_PER1_Up1to5Kb	NA	NA	NA	NA	NA	NA	NA	NA	NA	NA	NA
cg20263156	chr8	27850215	27850215	-	0.652720546984748	0.206498854030157	Up1to5Kb	SCARA5	cg20263156_SCARA5_Up1to5Kb	NA	NA	NA	NA	NA	NA	NA	NA	NA	NA	NA
cg02124149	chr1	92413007	92413007	+	0.857914779942753	0.488612898338128	Up1to5Kb	BRDT	cg02124149_BRDT_Up1to5Kb	NA	NA	NA	NA	NA	NA	NA	NA	NA	NA	NA
cg05874888	chr4	3075002	3075002	+	0.677813632566428	0.430324610949663	Up1to5Kb	HTT	cg05874888_HTT_Up1to5Kb	NA	NA	NA	NA	NA	NA	NA	NA	NA	NA	NA
cg11613427	chr3	52932208	52932208	-	0.541818669858849	0.82388323742608	Promoters	STIMATE	cg11613427_STIMATE_Promoters	NA	NA	NA	NA	NA	NA	NA	NA	NA	NA	NA
cg02892690	chr19	47812992	47812992	+	0.695064196461139	0.380698422838201	Promoters	C5AR1	cg02892690_C5AR1_Promoters	NA	NA	NA	NA	NA	Yes	NA	NA	NA	NA	NA
cg06825512	chr18	10453969	10453969	+	0.778174110746586	0.265507571127103	Promoters	APCDD1	cg06825512_APCDD1_Promoters	NA	NA	NA	NA	NA	NA	NA	NA	NA	NA	NA
cg19264571	chr18	10454085	10454085	+	0.68236659559696	0.267147848775549	Promoters	APCDD1	cg19264571_APCDD1_Promoters	NA	NA	NA	NA	NA	NA	NA	NA	NA	NA	NA
cg21686694	chr1	44870714	44870714	+	0.668216270203413	0.228396196728969	Promoters	RNF220	cg21686694_RNF220_Promoters	NA	NA	NA	NA	NA	NA	NA	NA	NA	NA	NA
cg11029358	chr21	46875433	46875433	+	0.516218377760211	0.190950979461502	Promoters	COL18A1	cg11029358_COL18A1_Promoters	NA	NA	NA	NA	NA	NA	NA	NA	NA	NA	NA
cg14182621	chr19	38924116	38924116	+	0.621165339566186	0.204871493650244	Promoters	RYR1	cg14182621_RYR1_Promoters	NA	NA	NA	NA	NA	NA	NA	NA	NA	NA	NA
cg23807646	chr6	35992685	35992685	-	0.322234223485404	0.620850838051671	Up1to5Kb	SLC26A8	cg23807646_SLC26A8_Up1to5Kb	NA	NA	NA	NA	NA	NA	NA	NA	NA	NA	NA
cg20832875	chr17	74709662	74709662	-	0.419967232567392	0.865028424454248	Up1to5Kb	MXRA7	cg20832875_MXRA7_Up1to5Kb	NA	NA	NA	NA	NA	NA	NA	NA	NA	NA	NA
cg10524915	chr14	94857046	94857046	-	0.535415494804902	0.225382669520229	Up1to5Kb	SERPINA1	cg10524915_SERPINA1_Up1to5Kb	NA	NA	NA	NA	NA	NA	NA	NA	NA	NA	NA
cg07147033	chr1	1549615	1549615	+	0.165769862578679	0.588451956074522	Up1to5Kb	MIB2	cg07147033_MIB2_Up1to5Kb	NA	NA	NA	NA	NA	NA	NA	NA	NA	NA	NA
cg22136365	chr16	71611043	71611043	-	0.739150468436781	0.418369294560382	Promoters	TAT	cg22136365_TAT_Promoters	NA	NA	NA	NA	NA	NA	NA	NA	NA	NA	NA
cg24936467	chr6	29598417	29598417	-	0.501190390056754	0.868575202430359	Up1to5Kb	GABBR1	cg24936467_GABBR1_Up1to5Kb	NA	NA	NA	NA	NA	NA	NA	NA	NA	NA	NA
cg23306453	chr6	29599012	29599012	-	0.40138987433927	0.902377500425419	Up1to5Kb	GABBR1	cg23306453_GABBR1_Up1to5Kb	NA	NA	NA	NA	NA	NA	NA	NA	NA	NA	NA
cg06519422	chr6	29599226	29599226	-	0.440336139125728	0.824270744100781	Up1to5Kb	GABBR1	cg06519422_GABBR1_Up1to5Kb	NA	NA	NA	NA	NA	NA	NA	NA	NA	NA	NA
cg06512249	chr6	29599390	29599390	-	0.23837403546456	0.747170297642169	Up1to5Kb	GABBR1	cg06512249_GABBR1_Up1to5Kb	NA	NA	NA	NA	NA	NA	NA	NA	NA	NA	NA
cg03967293	chr1	209826863	209826863	-	0.71831624884757	0.216007008873026	Up1to5Kb	LAMB3	cg03967293_LAMB3_Up1to5Kb	NA	NA	NA	NA	NA	NA	NA	NA	NA	NA	NA
cg13316191	chr7	21985884	21985884	-	0.534991765847482	0.11945030350465	Promoters	CDCA7L	cg13316191_CDCA7L_Promoters	NA	NA	NA	NA	NA	NA	NA	NA	NA	NA	NA
cg11987645	chr7	21985935	21985935	-	0.766439263231717	0.124144873023385	Promoters	CDCA7L	cg11987645_CDCA7L_Promoters	NA	NA	NA	NA	NA	NA	NA	NA	NA	NA	NA
cg08211145	chr7	82074180	82074180	-	0.443909740206109	0.893969208576459	Up1to5Kb	CACNA2D1	cg08211145_CACNA2D1_Up1to5Kb	NA	NA	NA	NA	NA	NA	NA	NA	NA	NA	NA
cg06536578	chr14	24048555	24048555	-	0.155353016914172	0.550520571720876	Promoters	JPH4	cg06536578_JPH4_Promoters	NA	NA	NA	NA	NA	NA	NA	NA	NA	NA	NA
cg00311984	chr8	145051668	145051668	-	0.129876967637744	0.357268214456661	Up1to5Kb	PLEC	cg00311984_PLEC_Up1to5Kb	NA	NA	NA	NA	NA	NA	NA	NA	NA	NA	NA
cg21120678	chr7	140103973	140103973	+	0.600718219528709	0.26805919705881	Up1to5Kb	RAB19	cg21120678_RAB19_Up1to5Kb	NA	NA	NA	NA	NA	NA	NA	NA	NA	NA	NA
cg14511156	chr19	54604124	54604124	-	0.839143095733094	0.54452787019894	Up1to5Kb	OSCAR	cg14511156_OSCAR_Up1to5Kb	NA	NA	NA	NA	NA	NA	NA	NA	NA	NA	NA
cg13601936	chr9	140198751	140198751	-	0.804786010524955	0.369869206335357	Up1to5Kb	NRARP	cg13601936_NRARP_Up1to5Kb	NA	NA	NA	NA	NA	NA	NA	NA	NA	NA	Yes
cg02079831	chr12	58014709	58014709	-	0.611685518424377	0.214444615366687	Up1to5Kb	AC025165.1	cg02079831_AC025165.1_Up1to5Kb	NA	NA	NA	NA	NA	NA	NA	NA	NA	NA	NA
cg06312469	chr10	101088672	101088672	+	0.298284899633548	0.596490376765921	Promoters	CNNM1	cg06312469_CNNM1_Promoters	NA	NA	NA	NA	NA	NA	NA	NA	NA	NA	NA
cg08783300	chr8	22960257	22960257	+	0.753039598921844	0.548921346432677	Promoters	TNFRSF10C	cg08783300_TNFRSF10C_Promoters	NA	NA	NA	NA	NA	NA	NA	NA	NA	NA	NA
cg26301690	chr1	50569610	50569610	+	0.832444425443086	0.340388516617086	Up1to5Kb	ELAVL4	cg26301690_ELAVL4_Up1to5Kb	NA	NA	NA	NA	NA	NA	NA	NA	NA	NA	NA
cg11571304	chr6	25963022	25963022	+	0.778001331221044	0.43472590754122	Promoters	TRIM38	cg11571304_TRIM38_Promoters	NA	NA	NA	NA	NA	NA	NA	NA	NA	NA	NA
cg10987071	chr2	217276744	217276744	+	0.332370561411928	0.688197546548958	Promoters	SMARCAL1	cg10987071_SMARCAL1_Promoters	NA	NA	NA	NA	NA	NA	NA	NA	NA	NA	NA
cg10114555	chr1	113216774	113216774	+	0.851265117337614	0.277029651474357	Promoters	MOV10	cg10114555_MOV10_Promoters	NA	NA	NA	NA	NA	NA	NA	NA	NA	NA	NA
cg05306395	chr1	113216829	113216829	+	0.547915351931475	0.106198384400452	Promoters	MOV10	cg05306395_MOV10_Promoters	NA	NA	NA	NA	NA	NA	NA	NA	NA	NA	NA
cg11755372	chr3	183993080	183993080	+	0.182244311973369	0.542467174029852	Promoters	ECE2	cg11755372_ECE2_Promoters	NA	NA	NA	NA	NA	NA	NA	NA	NA	NA	NA
cg19141258	chr3	183993368	183993368	+	0.378295639478671	0.805251729695686	Promoters	ECE2	cg19141258_ECE2_Promoters	NA	NA	NA	NA	NA	NA	NA	NA	NA	NA	NA
cg04729574	chr3	183993394	183993394	+	0.285900092722553	0.496364134030258	Promoters	ECE2	cg04729574_ECE2_Promoters	NA	NA	NA	NA	NA	NA	NA	NA	NA	NA	NA
cg16174121	chr11	47736254	47736254	-	0.758498303264415	0.205919337401038	Promoters	AGBL2	cg16174121_AGBL2_Promoters	NA	NA	NA	NA	NA	NA	NA	NA	NA	NA	NA
cg09347923	chr11	47736425	47736425	-	0.554555945517833	0.0898970773498346	Promoters	AGBL2	cg09347923_AGBL2_Promoters	NA	NA	NA	NA	NA	NA	NA	NA	NA	NA	NA
cg03051392	chr3	50360176	50360176	-	0.524743520048755	0.266849390858781	Up1to5Kb	HYAL2	cg03051392_HYAL2_Up1to5Kb	NA	NA	NA	NA	NA	NA	NA	NA	NA	NA	NA
cg20336341	chr7	50628841	50628841	-	0.765849228317007	0.291506174927661	Up1to5Kb	DDC	cg20336341_DDC_Up1to5Kb	NA	NA	NA	NA	NA	NA	NA	NA	NA	NA	NA
cg27528351	chr7	50629067	50629067	-	0.760565078968931	0.244718113691487	Up1to5Kb	DDC	cg27528351_DDC_Up1to5Kb	NA	NA	NA	NA	NA	NA	NA	NA	NA	NA	NA
cg11752894	chr1	205196012	205196012	+	0.47207644307714	0.829809358666633	Up1to5Kb	TMCC2	cg11752894_TMCC2_Up1to5Kb	NA	NA	NA	NA	NA	NA	NA	NA	NA	NA	NA
cg12972233	chr9	91605893	91605893	+	0.41647170924916	0.161777491185417	Promoters	S1PR3	cg12972233_S1PR3_Promoters	NA	NA	NA	NA	NA	NA	NA	NA	NA	NA	NA
cg20083676	chr9	91605999	91605999	+	0.3950874429943	0.158367583521683	Promoters	S1PR3	cg20083676_S1PR3_Promoters	NA	NA	NA	NA	NA	NA	NA	NA	NA	NA	NA
cg06311355	chr22	24577269	24577269	+	0.777097904733687	0.577626836373276	Promoters	SUSD2	cg06311355_SUSD2_Promoters	NA	NA	NA	NA	NA	NA	NA	NA	NA	NA	NA
cg16540391	chr6	151042035	151042035	+	0.557169760138881	0.118380272786867	Promoters	PLEKHG1	cg16540391_PLEKHG1_Promoters	NA	NA	NA	NA	NA	NA	NA	NA	NA	NA	NA
cg26021627	chr8	53478706	53478706	-	0.436642359006481	0.186342984660645	Up1to5Kb	ALKAL1	cg26021627_ALKAL1_Up1to5Kb	NA	NA	NA	NA	NA	NA	NA	NA	NA	NA	NA
cg21114004	chr11	62067245	62067245	-	0.270508961928436	0.622593256489444	Promoters	SCGB1D4	cg21114004_SCGB1D4_Promoters	NA	NA	NA	NA	NA	NA	NA	NA	NA	NA	NA
cg24438909	chr1	156828693	156828693	+	0.640106038972435	0.217194039312017	Up1to5Kb	NTRK1	cg24438909_NTRK1_Up1to5Kb	NA	NA	NA	NA	NA	NA	NA	NA	NA	NA	NA
cg27312916	chr11	85469117	85469117	-	0.585836109339399	0.910732049799439	Up1to5Kb	SYTL2	cg27312916_SYTL2_Up1to5Kb	NA	NA	NA	NA	NA	NA	NA	NA	NA	NA	NA
cg16845623	chr3	161090978	161090978	-	0.108509729853069	0.573442142668953	Up1to5Kb	SPTSSB	cg16845623_SPTSSB_Up1to5Kb	NA	NA	NA	NA	NA	NA	NA	NA	NA	NA	NA
cg15881332	chr7	106505786	106505786	+	0.465370562543678	0.858791706842279	Promoters	PIK3CG	cg15881332_PIK3CG_Promoters	NA	NA	NA	NA	NA	NA	Yes	NA	NA	NA	NA
cg03398481	chr15	81666671	81666671	-	0.718415517306189	0.311689696850147	Up1to5Kb	TMC3	cg03398481_TMC3_Up1to5Kb	NA	NA	NA	NA	NA	NA	NA	NA	NA	NA	NA
cg25939213	chr14	23340606	23340606	+	0.402230825723069	0.0841401000260953	Promoters	LRP10	cg25939213_LRP10_Promoters	NA	NA	NA	NA	NA	NA	NA	NA	NA	NA	NA
cg09135441	chr12	67073760	67073760	-	0.525851779684857	0.903659728270077	Up1to5Kb	GRIP1	cg09135441_GRIP1_Up1to5Kb	NA	NA	NA	NA	NA	NA	NA	NA	NA	NA	NA
cg11952315	chr17	42084782	42084782	-	0.362858343011407	0.123643654554503	Up1to5Kb	PYY	cg11952315_PYY_Up1to5Kb	NA	NA	NA	NA	NA	NA	NA	NA	NA	NA	NA
cg20541785	chr6	35772606	35772606	+	0.320928746347231	0.716511970501895	Promoters	LHFPL5	cg20541785_LHFPL5_Promoters	NA	NA	NA	NA	NA	NA	NA	NA	NA	NA	NA
cg15945754	chr6	118973695	118973695	-	0.431693597272255	0.8462273724812	Up1to5Kb	CEP85L	cg15945754_CEP85L_Up1to5Kb	NA	NA	NA	NA	NA	NA	NA	NA	NA	NA	NA
cg02826233	chr12	56365894	56365894	+	0.45106153117597	0.795012911661019	Up1to5Kb	RAB5B	cg02826233_RAB5B_Up1to5Kb	NA	NA	NA	NA	NA	NA	NA	NA	NA	NA	NA
cg12428447	chr11	62753072	62753072	-	0.875775788296332	0.28697030277429	Promoters	SLC22A6	cg12428447_SLC22A6_Promoters	NA	NA	NA	NA	NA	NA	NA	NA	NA	NA	NA
cg00509136	chr19	50141490	50141490	+	0.631111545734824	0.242753562751187	Up1to5Kb	SCAF1	cg00509136_SCAF1_Up1to5Kb	NA	NA	NA	NA	NA	NA	NA	NA	NA	NA	NA
cg01152073	chr5	179246575	179246575	+	0.381733631633655	0.0976103328739836	Up1to5Kb	SQSTM1	cg01152073_SQSTM1_Up1to5Kb	NA	NA	NA	NA	NA	NA	NA	NA	NA	NA	NA
cg15126957	chr5	179246594	179246594	+	0.396040196565866	0.0898694825367924	Up1to5Kb	SQSTM1	cg15126957_SQSTM1_Up1to5Kb	NA	NA	NA	NA	NA	NA	NA	NA	NA	NA	NA
cg08101375	chr12	104443925	104443925	-	0.543077115739241	0.141963099821609	Promoters	GLT8D2	cg08101375_GLT8D2_Promoters	NA	NA	NA	NA	NA	NA	NA	NA	NA	Yes	NA
cg21988041	chr12	104444060	104444060	-	0.589738017837489	0.156578374494361	Promoters	GLT8D2	cg21988041_GLT8D2_Promoters	NA	NA	NA	NA	NA	NA	NA	NA	NA	Yes	NA
cg20951054	chr14	21570256	21570256	-	0.606094308115666	0.860526098878851	Up1to5Kb	ZNF219	cg20951054_ZNF219_Up1to5Kb	NA	NA	NA	NA	NA	NA	NA	NA	NA	NA	NA
cg19143211	chr6	123839720	123839720	-	0.876208422540432	0.309813599636445	Up1to5Kb	TRDN	cg19143211_TRDN_Up1to5Kb	NA	NA	NA	NA	NA	NA	NA	NA	NA	NA	NA
cg06909469	chr2	96990800	96990800	+	0.508009183719671	0.108547090708615	Up1to5Kb	ITPRIPL1	cg06909469_ITPRIPL1_Up1to5Kb	NA	NA	NA	NA	NA	NA	NA	NA	NA	NA	NA
cg08716982	chr5	179640174	179640174	-	0.558578877138203	0.101635490287627	Up1to5Kb	RASGEF1C	cg08716982_RASGEF1C_Up1to5Kb	NA	NA	NA	NA	NA	NA	NA	NA	NA	NA	NA
cg01633184	chr17	78193423	78193423	+	0.592926918340159	0.182279451309052	Promoters	SLC26A11	cg01633184_SLC26A11_Promoters	NA	NA	NA	NA	NA	NA	NA	NA	NA	NA	NA
cg02085701	chr8	60032794	60032794	-	0.360978832276309	0.0816697553663877	Up1to5Kb	TOX	cg02085701_TOX_Up1to5Kb	NA	NA	NA	NA	NA	NA	NA	NA	NA	NA	NA
cg10433052	chr1	26795536	26795536	+	0.735308300005367	0.295248111222943	Up1to5Kb	HMGN2	cg10433052_HMGN2_Up1to5Kb	NA	NA	NA	NA	NA	NA	NA	NA	NA	NA	NA
cg06523744	chr22	39410145	39410145	+	0.61893625356211	0.200959277826106	Promoters	APOBEC3C	cg06523744_APOBEC3C_Promoters	NA	NA	NA	NA	NA	NA	NA	NA	NA	NA	NA
cg18974921	chr11	78131895	78131895	-	0.756978733950522	0.339794582760814	Up1to5Kb	GAB2	cg18974921_GAB2_Up1to5Kb	NA	NA	NA	NA	NA	NA	NA	NA	NA	NA	NA
cg10385089	chr1	52194608	52194608	+	0.473188710272332	0.785233189043171	Promoters	OSBPL9	cg10385089_OSBPL9_Promoters	NA	NA	NA	NA	NA	NA	NA	NA	NA	NA	NA
cg03550233	chr17	39685482	39685482	-	0.75895174774079	0.48228918325346	Promoters	KRT19	cg03550233_KRT19_Promoters	NA	NA	NA	NA	NA	NA	NA	NA	NA	NA	NA
cg09275693	chr1	3819354	3819354	-	0.156426161610898	0.544935193838701	Up1to5Kb	C1orf174	cg09275693_C1orf174_Up1to5Kb	NA	NA	NA	NA	NA	NA	NA	NA	NA	NA	NA
cg09784168	chr7	111843174	111843174	+	0.753092363152048	0.335592869458445	Up1to5Kb	ZNF277	cg09784168_ZNF277_Up1to5Kb	NA	NA	NA	NA	NA	NA	NA	NA	NA	NA	NA
cg01422467	chr4	103998289	103998289	-	0.27196190992451	0.847923534166739	Up1to5Kb	SLC9B2	cg01422467_SLC9B2_Up1to5Kb	NA	NA	NA	NA	NA	NA	NA	NA	NA	NA	NA
cg09141303	chr4	103998291	103998291	-	0.39063334906546	0.861655248152546	Up1to5Kb	SLC9B2	cg09141303_SLC9B2_Up1to5Kb	NA	NA	NA	NA	NA	NA	NA	NA	NA	NA	NA
cg04802386	chr4	103998345	103998345	-	0.390531958503175	0.885134157756194	Up1to5Kb	SLC9B2	cg04802386_SLC9B2_Up1to5Kb	NA	NA	NA	NA	NA	NA	NA	NA	NA	NA	NA
cg14459011	chr4	103998497	103998497	-	0.175155944816495	0.730427711118526	Up1to5Kb	SLC9B2	cg14459011_SLC9B2_Up1to5Kb	NA	NA	NA	NA	NA	NA	NA	NA	NA	NA	NA
cg23104592	chr17	47443155	47443155	-	0.837133500177846	0.364253308181895	Up1to5Kb	ZNF652	cg23104592_ZNF652_Up1to5Kb	NA	NA	NA	NA	NA	NA	NA	NA	NA	NA	NA
cg00215432	chr2	219866437	219866437	-	0.499940967351214	0.107383773910397	Up1to5Kb	MIR375	cg00215432_MIR375_Up1to5Kb	NA	NA	NA	NA	NA	NA	NA	NA	NA	NA	NA
cg04851992	chr5	179443887	179443887	-	0.859963151981337	0.391396037537926	Up1to5Kb	MIR340	cg04851992_MIR340_Up1to5Kb	NA	NA	NA	NA	NA	NA	NA	NA	NA	NA	NA
cg27023597	chr17	57918262	57918262	+	0.28523501398358	0.779521614945444	Promoters	MIR21	cg27023597_MIR21_Promoters	NA	NA	NA	NA	NA	NA	NA	NA	NA	NA	NA
cg10137253	chr14	101507590	101507590	+	0.557817531073048	0.89444986597425	Up1to5Kb	MIR381	cg10137253_MIR381_Up1to5Kb	NA	NA	NA	NA	NA	NA	NA	NA	NA	NA	NA
cg00511027	chr7	1062887	1062887	-	0.570562708277639	0.90587342879949	Promoters	MIR339	cg00511027_MIR339_Promoters	NA	NA	NA	NA	NA	NA	NA	NA	NA	NA	NA
cg23650853	chr20	3898136	3898136	+	0.739348855124619	0.400222305814354	Promoters	MIR103A2	cg23650853_MIR103A2_Promoters	NA	NA	NA	NA	NA	NA	NA	NA	NA	NA	NA
cg02872373	chr7	129418058	129418058	-	0.297782582798221	0.738803038139307	Up1to5Kb	MIR96	cg02872373_MIR96_Up1to5Kb	NA	NA	NA	NA	NA	NA	NA	NA	NA	NA	NA
cg17352276	chr15	66795208	66795208	-	0.457089462696177	0.883585633288591	Up1to5Kb	SNORD18C	cg17352276_SNORD18C_Up1to5Kb	NA	NA	NA	NA	NA	NA	NA	NA	NA	NA	NA
cg03499581	chr15	78384868	78384868	-	0.804904463757994	0.449635100014461	Up1to5Kb	SNORA63	cg03499581_SNORA63_Up1to5Kb	NA	NA	NA	NA	NA	NA	NA	NA	NA	NA	NA
cg13866214	chr18	12304803	12304803	-	0.379785994730518	0.809822023180412	Promoters	RNU6-170P	cg13866214_RNU6-170P_Promoters	NA	NA	NA	NA	NA	NA	NA	NA	NA	NA	NA
cg17494927	chr19	7953071	7953071	-	0.865356288284093	0.641184105471564	Up1to5Kb	RNA5SP463	cg17494927_RNA5SP463_Up1to5Kb	NA	NA	NA	NA	NA	NA	NA	NA	NA	NA	NA
cg27615578	chr19	7953281	7953281	-	0.51488364931932	0.250257400132938	Up1to5Kb	RNA5SP463	cg27615578_RNA5SP463_Up1to5Kb	NA	NA	NA	NA	NA	NA	NA	NA	NA	NA	NA
cg07479906	chr15	101102385	101102385	-	0.476767491870872	0.901614580961212	Up1to5Kb	RNU6-181P	cg07479906_RNU6-181P_Up1to5Kb	NA	NA	NA	NA	NA	NA	NA	NA	NA	NA	NA
cg25594307	chr12	49366217	49366217	+	0.736046939780272	0.152671006894987	Up1to5Kb	RNU6-940P	cg25594307_RNU6-940P_Up1to5Kb	NA	NA	NA	NA	NA	NA	NA	NA	NA	NA	NA
cg05164634	chr12	49366538	49366538	+	0.78506805150829	0.195171110068286	Up1to5Kb	RNU6-940P	cg05164634_RNU6-940P_Up1to5Kb	NA	NA	NA	NA	NA	NA	NA	NA	NA	NA	NA
cg17001627	chr11	47599391	47599391	-	0.247358969227877	0.525935218480884	Up1to5Kb	RNU5E-10P	cg17001627_RNU5E-10P_Up1to5Kb	NA	NA	NA	NA	NA	NA	NA	NA	NA	NA	NA
cg11249762	chr17	75434612	75434612	+	0.595907594870079	0.905582647804582	Up1to5Kb	Y_RNA	cg11249762_Y_RNA_Up1to5Kb	NA	NA	NA	NA	NA	NA	NA	NA	NA	NA	NA
cg11503210	chr12	31662153	31662153	-	0.723736761361677	0.327833115991005	Up1to5Kb	Y_RNA	cg11503210_Y_RNA_Up1to5Kb	NA	NA	NA	NA	NA	NA	NA	NA	NA	NA	NA
cg21179831	chr6	31508137	31508137	-	0.61676950363555	0.280613365062429	Up1to5Kb	SNORD117	cg21179831_SNORD117_Up1to5Kb	NA	NA	NA	NA	NA	NA	NA	NA	NA	NA	NA
cg26687670	chr1	241804939	241804939	-	0.462070168792272	0.898751876440746	Up1to5Kb	CHML	cg26687670_CHML_Up1to5Kb	NA	NA	NA	NA	NA	NA	NA	NA	NA	NA	NA
cg09324669	chr1	234749105	234749105	-	0.38771543030506	0.103580399572385	Up1to5Kb	IRF2BP2	cg09324669_IRF2BP2_Up1to5Kb	NA	NA	NA	NA	NA	NA	NA	NA	NA	NA	NA
cg24809845	chr1	233765199	233765199	+	0.377069817934756	0.860195767985848	Promoters	KCNK1	cg24809845_KCNK1_Promoters	NA	NA	NA	NA	NA	NA	NA	NA	NA	NA	NA
cg14853341	chr1	233765281	233765281	+	0.401318598810565	0.863794827030468	Promoters	KCNK1	cg14853341_KCNK1_Promoters	NA	NA	NA	NA	NA	NA	NA	NA	NA	NA	NA
ch.1.4414893F	chr1	226245765	226245765	+	0.611545658750453	0.212173329727501	Up1to5Kb	H3-3A	ch.1.4414893F_H3-3A_Up1to5Kb	NA	NA	NA	NA	NA	NA	NA	NA	NA	NA	NA
cg19953427	chr6	166078843	166078843	-	0.797216328602082	0.350393348974656	Up1to5Kb	PDE10A	cg19953427_PDE10A_Up1to5Kb	NA	NA	NA	NA	NA	NA	NA	NA	NA	NA	NA
cg21755969	chr6	160680068	160680068	-	0.821848317729112	0.447382137829237	Promoters	SLC22A2	cg21755969_SLC22A2_Promoters	NA	NA	NA	NA	NA	NA	NA	NA	NA	NA	NA
cg06276088	chr6	158956970	158956970	+	0.234367115961088	0.685326405020695	Promoters	TMEM181	cg06276088_TMEM181_Promoters	NA	NA	NA	NA	NA	NA	NA	NA	NA	NA	NA
cg22511455	chr1	207096773	207096773	-	0.791397647479173	0.390190470204566	Up1to5Kb	FCMR	cg22511455_FCMR_Up1to5Kb	NA	NA	NA	NA	NA	NA	NA	NA	NA	NA	NA
cg01364826	chr1	205392200	205392200	-	0.455808869443361	0.895895380962247	Up1to5Kb	LEMD1	cg01364826_LEMD1_Up1to5Kb	NA	NA	NA	NA	NA	NA	NA	NA	NA	NA	NA
cg21862372	chr12	24104007	24104007	-	0.65739856358608	0.201463269464635	Promoters	SOX5	cg21862372_SOX5_Promoters	NA	NA	NA	NA	NA	NA	NA	NA	NA	NA	NA
cg13817265	chr12	24104357	24104357	-	0.85184658745081	0.425096119023093	Promoters	SOX5	cg13817265_SOX5_Promoters	NA	NA	NA	NA	NA	NA	NA	NA	NA	NA	NA
cg27313021	chr1	202091995	202091995	+	0.717851037571132	0.208576962357466	Promoters	GPR37L1	cg27313021_GPR37L1_Promoters	NA	NA	NA	NA	NA	NA	NA	NA	NA	NA	NA
cg19233001	chr1	201346876	201346876	-	0.384344887842077	0.847114336543537	Up1to5Kb	TNNT2	cg19233001_TNNT2_Up1to5Kb	NA	NA	NA	NA	NA	NA	NA	NA	NA	NA	NA
cg06536874	chr1	163041039	163041039	+	0.298737110239578	0.903233081151894	Promoters	RGS4	cg06536874_RGS4_Promoters	NA	NA	NA	NA	NA	NA	NA	NA	NA	NA	NA
cg23028772	chr1	162601485	162601485	+	0.852966884081474	0.472209157871985	Promoters	DDR2	cg23028772_DDR2_Promoters	NA	NA	NA	NA	NA	NA	NA	NA	NA	NA	NA
cg17239103	chr1	159870074	159870074	-	0.64571549627703	0.364404022872272	Promoters	CFAP45	cg17239103_CFAP45_Promoters	NA	NA	NA	NA	NA	NA	NA	NA	NA	NA	NA
cg25153824	chr1	159870077	159870077	-	0.547783743338861	0.326302270435239	Promoters	CFAP45	cg25153824_CFAP45_Promoters	NA	NA	NA	NA	NA	NA	NA	NA	NA	NA	NA
cg20229609	chr6	126660872	126660872	+	0.494051827866661	0.870996612666283	Promoters	CENPW	cg20229609_CENPW_Promoters	NA	NA	NA	NA	NA	NA	NA	NA	NA	NA	NA
cg08127462	chr1	153514264	153514264	-	0.519573343518086	0.870906113917873	Up1to5Kb	S100A5	cg08127462_S100A5_Up1to5Kb	NA	NA	NA	NA	NA	NA	NA	NA	NA	NA	NA
cg25282285	chr6	111888652	111888652	-	0.474744339002494	0.0726302837107969	Up1to5Kb	TRAF3IP2	cg25282285_TRAF3IP2_Up1to5Kb	NA	NA	NA	NA	NA	NA	NA	NA	NA	NA	NA
cg24486037	chr1	151345181	151345181	-	0.88390455584745	0.300673455935418	Promoters	SELENBP1	cg24486037_SELENBP1_Promoters	NA	NA	NA	NA	NA	NA	NA	NA	NA	NA	NA
cg14956327	chr6	110737053	110737053	-	0.730292050555646	0.24934799008925	Up1to5Kb	DDO	cg14956327_DDO_Up1to5Kb	NA	NA	NA	NA	NA	NA	NA	NA	NA	NA	Yes
cg09236658	chr6	108485152	108485152	+	0.359674816154929	0.755186935219937	Up1to5Kb	NR2E1	cg09236658_NR2E1_Up1to5Kb	NA	NA	NA	NA	NA	NA	NA	NA	NA	NA	Yes
cg10059756	chr1	150534021	150534021	-	0.455701761600797	0.0577234313110746	Promoters	ADAMTSL4-AS1	cg10059756_ADAMTSL4-AS1_Promoters	NA	NA	NA	NA	NA	NA	NA	NA	NA	NA	NA
cg02190400	chr1	150534252	150534252	-	0.370391805839657	0.056839873720484	Promoters	ADAMTSL4-AS1	cg02190400_ADAMTSL4-AS1_Promoters	NA	NA	NA	NA	NA	NA	NA	NA	NA	NA	NA
cg10316834	chr1	150534265	150534265	-	0.462165365317451	0.0978459888860348	Promoters	ADAMTSL4-AS1	cg10316834_ADAMTSL4-AS1_Promoters	NA	NA	NA	NA	NA	NA	NA	NA	NA	NA	NA
cg13975098	chr10	121303635	121303635	-	0.560014085405789	0.18996757218303	Up1to5Kb	RGS10	cg13975098_RGS10_Up1to5Kb	NA	NA	NA	NA	NA	NA	NA	NA	NA	NA	NA
cg09022607	chr10	114712695	114712695	-	0.66969346285176	0.179102281086381	Up1to5Kb	AL158212.2	cg09022607_AL158212.2_Up1to5Kb	NA	NA	NA	NA	NA	NA	NA	NA	NA	NA	NA
cg10212621	chr1	120311649	120311649	-	0.760851981811236	0.480717156530184	Promoters	HMGCS2	cg10212621_HMGCS2_Promoters	NA	NA	NA	NA	NA	NA	NA	NA	NA	NA	NA
cg17469276	chr1	116925411	116925411	+	0.203030004643393	0.852024122541225	Promoters	ATP1A1	cg17469276_ATP1A1_Promoters	NA	NA	NA	NA	NA	NA	NA	NA	NA	NA	NA
cg17107017	chr1	116925613	116925613	+	0.389447396931196	0.912413821207302	Promoters	ATP1A1	cg17107017_ATP1A1_Promoters	NA	NA	NA	NA	NA	NA	NA	NA	NA	NA	NA
cg20309677	chr1	116925753	116925753	+	0.353240317789144	0.924972520472156	Promoters	ATP1A1	cg20309677_ATP1A1_Promoters	NA	NA	NA	NA	NA	NA	NA	NA	NA	NA	NA
cg08205361	chr20	62489590	62489590	+	0.708310801849421	0.298819555869074	Up1to5Kb	ABHD16B	cg08205361_ABHD16B_Up1to5Kb	NA	NA	NA	NA	NA	NA	NA	NA	NA	NA	NA
cg16797831	chr1	109657035	109657035	-	0.134470735012693	0.399538873538987	Promoters	C1orf194	cg16797831_C1orf194_Promoters	NA	NA	NA	NA	NA	NA	NA	NA	NA	NA	NA
cg10376731	chr10	103113307	103113307	+	0.453573362410337	0.875720083723899	Promoters	BTRC	cg10376731_BTRC_Promoters	NA	NA	NA	NA	NA	NA	NA	NA	NA	NA	NA
cg24713667	chr6	74162063	74162063	-	0.594865762801387	0.256677495668509	Promoters	CGAS	cg24713667_CGAS_Promoters	NA	NA	NA	NA	NA	NA	NA	NA	NA	NA	NA
cg09527362	chr6	74162142	74162142	-	0.738549091621564	0.397696185560226	Promoters	CGAS	cg09527362_CGAS_Promoters	NA	NA	NA	NA	NA	NA	NA	NA	NA	NA	NA
cg12714759	chr10	102102351	102102351	+	0.737102473136764	0.186345811787134	Up1to5Kb	SCD	cg12714759_SCD_Up1to5Kb	NA	NA	NA	NA	NA	NA	NA	NA	NA	NA	NA
cg15815827	chr20	61546407	61546407	-	0.656915692789059	0.147281486259648	Promoters	DIDO1	cg15815827_DIDO1_Promoters	NA	NA	NA	NA	NA	NA	NA	NA	NA	NA	NA
cg07197585	chr1	92494997	92494997	+	0.236873937309624	0.910628727691003	Promoters	EPHX4	cg07197585_EPHX4_Promoters	NA	NA	NA	NA	NA	NA	NA	NA	NA	NA	NA
cg15156367	chr1	92495004	92495004	+	0.229064128985591	0.606162818479168	Promoters	EPHX4	cg15156367_EPHX4_Promoters	NA	NA	NA	NA	NA	NA	NA	NA	NA	NA	NA
cg18379537	chr1	92495083	92495083	+	0.292225074876186	0.851710717935689	Promoters	EPHX4	cg18379537_EPHX4_Promoters	NA	NA	NA	NA	NA	NA	NA	NA	NA	NA	NA
cg26618903	chr10	100175079	100175079	-	0.751480902738377	0.0790908511890864	Up1to5Kb	PYROXD2	cg26618903_PYROXD2_Up1to5Kb	NA	NA	NA	NA	NA	NA	NA	NA	NA	NA	NA
cg07381930	chr10	99608915	99608915	+	0.366315276822894	0.749039971464255	Promoters	GOLGA7B	cg07381930_GOLGA7B_Promoters	NA	NA	NA	NA	NA	NA	NA	NA	NA	NA	NA
cg02154252	chr1	79472532	79472532	-	0.595937995252004	0.174944607005809	Promoters	ADGRL4	cg02154252_ADGRL4_Promoters	NA	NA	NA	NA	NA	NA	NA	NA	NA	NA	NA
cg18592365	chr1	79472536	79472536	-	0.421529718622206	0.20174727819019	Promoters	ADGRL4	cg18592365_ADGRL4_Promoters	NA	NA	NA	NA	NA	NA	NA	NA	NA	NA	NA
cg03607951	chr1	79085586	79085586	+	0.551419976823702	0.0737276556879234	Promoters	IFI44L	cg03607951_IFI44L_Promoters	NA	NA	NA	NA	NA	NA	NA	NA	NA	NA	NA
cg17980508	chr1	79085713	79085713	+	0.614689981100226	0.153006691381822	Promoters	IFI44L	cg17980508_IFI44L_Promoters	NA	NA	NA	NA	NA	NA	NA	NA	NA	NA	NA
cg00855901	chr1	79085765	79085765	+	0.646494502612327	0.133369310942196	Promoters	IFI44L	cg00855901_IFI44L_Promoters	NA	NA	NA	NA	NA	NA	NA	NA	NA	NA	NA
cg11579905	chr1	74663297	74663297	+	0.453015278833398	0.862225070285645	Promoters	FPGT-TNNI3K	cg11579905_FPGT-TNNI3K_Promoters	NA	NA	NA	NA	NA	NA	NA	NA	NA	NA	NA
cg03768622	chr1	64239401	64239401	+	0.328065580668837	0.0752559218473132	Promoters	ROR1	cg03768622_ROR1_Promoters	NA	NA	NA	NA	NA	NA	NA	NA	NA	NA	NA
cg14093103	chr1	61546214	61546214	+	0.786677331343398	0.344976987642506	Up1to5Kb	NFIA	cg14093103_NFIA_Up1to5Kb	NA	NA	NA	NA	NA	NA	NA	NA	NA	NA	NA
cg17238766	chr1	60539675	60539675	-	0.764389925630616	0.483638551893541	Up1to5Kb	C1orf87	cg17238766_C1orf87_Up1to5Kb	NA	NA	NA	NA	NA	NA	NA	NA	NA	NA	NA
cg12272369	chr10	95848841	95848841	+	0.625352434687861	0.246576512013851	Promoters	PLCE1	cg12272369_PLCE1_Promoters	NA	NA	NA	NA	NA	NA	NA	NA	NA	NA	NA
cg24249916	chr10	95326178	95326178	+	0.55010412212723	0.145825342930303	Promoters	FFAR4	cg24249916_FFAR4_Promoters	NA	NA	NA	NA	NA	NA	NA	NA	NA	NA	NA
cg14557690	chr9	139978293	139978293	+	0.48996776711866	0.783017270174442	Up1to5Kb	MAN1B1	cg14557690_MAN1B1_Up1to5Kb	NA	NA	NA	NA	NA	NA	NA	NA	NA	NA	NA
cg13900767	chr9	139551542	139551542	+	0.794682420335933	0.470684211514472	Up1to5Kb	EGFL7	cg13900767_EGFL7_Up1to5Kb	Yes	NA	NA	NA	NA	NA	NA	NA	NA	NA	NA
cg03761216	chr1	51986130	51986130	-	0.455963431183827	0.92332660130909	Up1to5Kb	EPS15	cg03761216_EPS15_Up1to5Kb	NA	NA	NA	NA	NA	NA	NA	NA	NA	NA	NA
cg00853853	chr9	139258524	139258524	-	0.432438884729804	0.73963523156863	Up1to5Kb	DNLZ	cg00853853_DNLZ_Up1to5Kb	NA	NA	NA	NA	NA	NA	NA	NA	NA	NA	NA
cg25217583	chr1	50574383	50574383	+	0.239083811779622	0.868335240600227	Promoters	ELAVL4	cg25217583_ELAVL4_Promoters	NA	NA	NA	NA	NA	NA	NA	NA	NA	NA	NA
cg14550760	chr9	135936732	135936732	+	0.811301238713867	0.256624188321858	Promoters	CEL	cg14550760_CEL_Promoters	NA	NA	NA	NA	NA	NA	NA	NA	NA	NA	NA
cg15780078	chr10	86004395	86004395	-	0.666095726377875	0.235967895906239	Up1to5Kb	LRIT1	cg15780078_LRIT1_Up1to5Kb	NA	NA	NA	NA	NA	NA	NA	NA	NA	NA	NA
cg05327931	chr10	82178480	82178480	+	0.510035833180012	0.842273777223174	Up1to5Kb	PRXL2A	cg05327931_PRXL2A_Up1to5Kb	NA	NA	NA	NA	NA	NA	NA	NA	NA	NA	NA
cg03251857	chr9	134164580	134164580	+	0.332822407659892	0.900401314060757	Promoters	PLPP7	cg03251857_PLPP7_Promoters	NA	NA	NA	NA	NA	NA	NA	NA	NA	NA	NA
cg23637396	chr10	81891666	81891666	+	0.335056705295042	0.847180492150255	Promoters	PLAC9	cg23637396_PLAC9_Promoters	NA	NA	NA	NA	NA	NA	NA	NA	NA	NA	NA
cg03776060	chr9	133972575	133972575	+	0.529445609172866	0.136220868821995	Promoters	AIF1L	cg03776060_AIF1L_Promoters	NA	NA	NA	NA	NA	NA	NA	NA	NA	NA	NA
cg21451869	chr20	44636831	44636831	+	0.839769670840351	0.43822434005941	Promoters	MMP9	cg21451869_MMP9_Promoters	NA	NA	NA	NA	NA	NA	NA	NA	NA	NA	NA
cg13421385	chr1	43834066	43834066	-	0.468376096647798	0.109742394441883	Up1to5Kb	ELOVL1	cg13421385_ELOVL1_Up1to5Kb	NA	NA	NA	NA	NA	NA	NA	NA	NA	NA	NA
cg23963351	chr1	43834180	43834180	-	0.380355063478235	0.103767567542709	Up1to5Kb	ELOVL1	cg23963351_ELOVL1_Up1to5Kb	NA	NA	NA	NA	NA	NA	NA	NA	NA	NA	NA
cg06350161	chr1	43834196	43834196	-	0.408163583091432	0.0677544647546123	Up1to5Kb	ELOVL1	cg06350161_ELOVL1_Up1to5Kb	NA	NA	NA	NA	NA	NA	NA	NA	NA	NA	NA
cg00656728	chr1	42618506	42618506	+	0.82364198680827	0.575389070094658	Promoters	GUCA2B	cg00656728_GUCA2B_Promoters	NA	NA	NA	NA	NA	NA	NA	NA	NA	NA	NA
cg17098103	chr1	42385160	42385160	-	0.234876763749958	0.6365610055788	Promoters	HIVEP3	cg17098103_HIVEP3_Promoters	NA	NA	NA	NA	NA	NA	NA	NA	NA	NA	NA
cg15542713	chr1	42385581	42385581	-	0.352402491380189	0.806681180919175	Promoters	HIVEP3	cg15542713_HIVEP3_Promoters	NA	NA	NA	NA	NA	NA	NA	NA	NA	NA	NA
cg16496526	chr20	44258267	44258267	+	0.537455508824736	0.192278143006827	Promoters	WFDC10A	cg16496526_WFDC10A_Promoters	NA	NA	NA	NA	NA	NA	NA	NA	NA	NA	NA
cg15107861	chr20	44258271	44258271	+	0.460401728286926	0.122462921499454	Promoters	WFDC10A	cg15107861_WFDC10A_Promoters	NA	NA	NA	NA	NA	NA	NA	NA	NA	NA	NA
cg24637261	chr10	75410817	75410817	-	0.640164210049265	0.167065763988696	Up1to5Kb	SYNPO2L	cg24637261_SYNPO2L_Up1to5Kb	NA	NA	NA	NA	NA	NA	NA	NA	NA	NA	NA
cg14409940	chr9	130967820	130967820	-	0.319724665193809	0.807272271830587	Up1to5Kb	CIZ1	cg14409940_CIZ1_Up1to5Kb	NA	NA	NA	NA	NA	NA	NA	NA	NA	NA	NA
cg01917259	chr1	38414057	38414057	-	0.806275183028592	0.381042765834974	Up1to5Kb	INPP5B	cg01917259_INPP5B_Up1to5Kb	NA	NA	NA	NA	NA	NA	NA	NA	NA	NA	NA
cg00913954	chr1	36852956	36852956	-	0.198556955193436	0.774279274183446	Up1to5Kb	STK40	cg00913954_STK40_Up1to5Kb	NA	NA	NA	NA	NA	NA	NA	NA	NA	NA	NA
cg20958959	chr1	36639028	36639028	+	0.588117163304774	0.889365149646264	Up1to5Kb	MAP7D1	cg20958959_MAP7D1_Up1to5Kb	NA	NA	NA	NA	NA	NA	NA	NA	NA	NA	NA
cg13898697	chr1	36641773	36641773	+	0.456469224500496	0.922146750642941	Up1to5Kb	MAP7D1	cg13898697_MAP7D1_Up1to5Kb	NA	NA	NA	NA	NA	NA	NA	NA	NA	NA	NA
cg08909156	chr1	36616028	36616028	-	0.618370952183561	0.267479696879086	Promoters	TRAPPC3	cg08909156_TRAPPC3_Promoters	NA	NA	NA	NA	NA	NA	NA	NA	NA	NA	NA
cg19822229	chr1	36616030	36616030	-	0.652881794687062	0.323359590952203	Promoters	TRAPPC3	cg19822229_TRAPPC3_Promoters	NA	NA	NA	NA	NA	NA	NA	NA	NA	NA	NA
cg08705285	chr10	72431919	72431919	+	0.428700194429992	0.0863908872263883	Promoters	ADAMTS14	cg08705285_ADAMTS14_Promoters	NA	NA	NA	NA	NA	NA	NA	NA	NA	NA	NA
cg19772011	chr6	39015339	39015339	+	0.791358996839043	0.50315416801585	Up1to5Kb	GLP1R	cg19772011_GLP1R_Up1to5Kb	NA	NA	NA	NA	NA	NA	NA	NA	NA	NA	NA
cg00507815	chr6	38672050	38672050	-	0.457643043949869	0.913922107115468	Up1to5Kb	GLO1	cg00507815_GLO1_Up1to5Kb	NA	NA	NA	NA	NA	NA	NA	NA	NA	NA	NA
cg04696494	chr2	234620385	234620385	+	0.547723597241793	0.149736926305681	Up1to5Kb	UGT1A5	cg04696494_UGT1A5_Up1to5Kb	NA	NA	NA	NA	NA	NA	NA	NA	NA	NA	NA
cg13662634	chr9	129884948	129884948	-	0.582464635707387	0.13601547143721	Promoters	ANGPTL2	cg13662634_ANGPTL2_Promoters	Yes	NA	NA	NA	NA	NA	NA	NA	NA	NA	NA
cg09427311	chr9	129885730	129885730	-	0.640289915457349	0.169009357277355	Promoters	ANGPTL2	cg09427311_ANGPTL2_Promoters	Yes	NA	NA	NA	NA	NA	NA	NA	NA	NA	NA
cg26746469	chr20	36663290	36663290	-	0.748276738291894	0.329736720633128	Up1to5Kb	TTI1	cg26746469_TTI1_Up1to5Kb	NA	NA	NA	NA	NA	NA	NA	NA	NA	NA	NA
cg24384816	chr20	35972312	35972312	+	0.836685825619605	0.258681227548574	Up1to5Kb	SRC	cg24384816_SRC_Up1to5Kb	NA	NA	NA	NA	NA	NA	NA	NA	NA	NA	NA
cg11210813	chr20	35972385	35972385	+	0.819303294812478	0.354886945814766	Up1to5Kb	SRC	cg11210813_SRC_Up1to5Kb	NA	NA	NA	NA	NA	NA	NA	NA	NA	NA	NA
cg01627483	chr1	32708341	32708341	+	0.765920821622455	0.143724383748746	Up1to5Kb	FAM167B	cg01627483_FAM167B_Up1to5Kb	NA	NA	NA	NA	NA	NA	NA	NA	NA	NA	NA
cg22876739	chr10	70319774	70319774	+	0.705907979453344	0.221226106278119	Promoters	TET1	cg22876739_TET1_Promoters	NA	NA	NA	NA	NA	NA	NA	NA	NA	NA	NA
cg02952701	chr10	70319783	70319783	+	0.705947800936581	0.158696395500074	Promoters	TET1	cg02952701_TET1_Promoters	NA	NA	NA	NA	NA	NA	NA	NA	NA	NA	NA
cg23305408	chr1	32169701	32169701	-	0.715389254269251	0.112856359172167	Up1to5Kb	COL16A1	cg23305408_COL16A1_Up1to5Kb	NA	NA	NA	NA	NA	NA	NA	NA	NA	NA	NA
cg05003322	chr1	32169706	32169706	-	0.679552615606707	0.103288246132292	Up1to5Kb	COL16A1	cg05003322_COL16A1_Up1to5Kb	NA	NA	NA	NA	NA	NA	NA	NA	NA	NA	NA
cg17066531	chr6	36922415	36922415	+	0.8335150461534	0.551400280681126	Promoters	PI16	cg17066531_PI16_Promoters	NA	NA	NA	NA	NA	NA	NA	NA	NA	NA	NA
cg00231771	chr6	35748776	35748776	+	0.822340836485241	0.491648555808555	Promoters	CLPSL1	cg00231771_CLPSL1_Promoters	NA	NA	NA	NA	NA	NA	NA	NA	NA	NA	NA
cg19286687	chr2	220282243	220282243	+	0.394044578669467	0.838967601526191	Promoters	DES	cg19286687_DES_Promoters	NA	NA	NA	NA	NA	NA	NA	NA	NA	NA	NA
cg02839330	chr1	26394201	26394201	-	0.832986297254652	0.497591841391893	Promoters	TRIM63	cg02839330_TRIM63_Promoters	NA	NA	NA	NA	NA	NA	NA	NA	NA	NA	NA
cg01973987	chr1	26394300	26394300	-	0.810513042354282	0.321689574614758	Promoters	TRIM63	cg01973987_TRIM63_Promoters	NA	NA	NA	NA	NA	NA	NA	NA	NA	NA	NA
cg08540100	chr1	23888986	23888986	-	0.562064052324641	0.0701876727025443	Up1to5Kb	ID3	cg08540100_ID3_Up1to5Kb	NA	NA	NA	NA	NA	NA	NA	NA	NA	NA	NA
cg20954129	chr6	33259866	33259866	-	0.809857454491787	0.521660173483685	Up1to5Kb	WDR46	cg20954129_WDR46_Up1to5Kb	NA	NA	NA	NA	NA	NA	NA	NA	NA	NA	NA
cg24834590	chr1	22774520	22774520	+	0.320216873844243	0.675935778449215	Up1to5Kb	ZBTB40	cg24834590_ZBTB40_Up1to5Kb	NA	NA	NA	NA	NA	NA	NA	NA	NA	NA	NA
cg08506743	chr11	131779750	131779750	+	0.466588279730404	0.864877754656174	Up1to5Kb	NTM	cg08506743_NTM_Up1to5Kb	NA	NA	NA	NA	NA	NA	NA	NA	NA	NA	NA
cg27016549	chr11	131779859	131779859	+	0.398689309841995	0.786849734401955	Up1to5Kb	NTM	cg27016549_NTM_Up1to5Kb	NA	NA	NA	NA	NA	NA	NA	NA	NA	NA	NA
cg11319300	chr11	131779920	131779920	+	0.396239607181275	0.872742527211062	Up1to5Kb	NTM	cg11319300_NTM_Up1to5Kb	NA	NA	NA	NA	NA	NA	NA	NA	NA	NA	NA
cg25881591	chr11	131779935	131779935	+	0.414259925004608	0.838820518533833	Up1to5Kb	NTM	cg25881591_NTM_Up1to5Kb	NA	NA	NA	NA	NA	NA	NA	NA	NA	NA	NA
cg05412930	chr6	32820586	32820586	+	0.39240052545821	0.0899063075554244	Up1to5Kb	PSMB9	cg05412930_PSMB9_Up1to5Kb	NA	NA	NA	NA	NA	NA	Yes	NA	NA	NA	NA
cg02675859	chr17	76227227	76227227	+	0.746576177621398	0.251607971539068	Promoters	TMEM235	cg02675859_TMEM235_Promoters	NA	NA	NA	NA	NA	NA	NA	NA	NA	NA	NA
cg08828723	chr6	32165176	32165176	-	0.63830220724911	0.201605343247332	Up1to5Kb	GPSM3	cg08828723_GPSM3_Up1to5Kb	NA	NA	NA	NA	Yes	NA	NA	NA	NA	NA	NA
cg01455981	chr1	20511095	20511095	+	0.530032683697285	0.876906180149682	Up1to5Kb	UBXN10	cg01455981_UBXN10_Up1to5Kb	NA	NA	NA	NA	NA	NA	NA	NA	NA	NA	NA
cg02082083	chr1	20396560	20396560	+	0.82003357378572	0.388102694609113	Promoters	PLA2G5	cg02082083_PLA2G5_Promoters	NA	NA	NA	NA	NA	NA	NA	NA	NA	NA	NA
cg00898111	chr17	72359190	72359190	-	0.682821513241253	0.240261991568892	Up1to5Kb	BTBD17	cg00898111_BTBD17_Up1to5Kb	NA	NA	NA	NA	NA	NA	NA	NA	NA	NA	Yes
cg20731693	chr13	114107876	114107876	-	0.439043641661432	0.848010972587514	Up1to5Kb	ADPRHL1	cg20731693_ADPRHL1_Up1to5Kb	NA	NA	NA	NA	NA	NA	NA	NA	NA	NA	NA
cg21534931	chr1	17381980	17381980	-	0.842602051148262	0.348124716343161	Up1to5Kb	SDHB	cg21534931_SDHB_Up1to5Kb	NA	NA	NA	NA	NA	NA	NA	NA	NA	NA	NA
cg24508713	chr6	31870783	31870783	-	0.629092633853766	0.324824346483541	Up1to5Kb	ZBTB12	cg24508713_ZBTB12_Up1to5Kb	NA	NA	NA	NA	NA	NA	NA	NA	NA	NA	NA
cg11049439	chr6	31868724	31868724	-	0.270856415177255	0.594313039939859	Up1to5Kb	EHMT2	cg11049439_EHMT2_Up1to5Kb	NA	NA	NA	NA	NA	NA	NA	NA	NA	NA	NA
cg24826636	chr6	31868782	31868782	-	0.379177825987958	0.751861281597009	Up1to5Kb	EHMT2	cg24826636_EHMT2_Up1to5Kb	NA	NA	NA	NA	NA	NA	NA	NA	NA	NA	NA
cg11349594	chr6	31868797	31868797	-	0.397935582702144	0.861473140969164	Up1to5Kb	EHMT2	cg11349594_EHMT2_Up1to5Kb	NA	NA	NA	NA	NA	NA	NA	NA	NA	NA	NA
cg04835051	chr6	31794519	31794519	+	0.675917875076454	0.258696083280441	Promoters	HSPA1B	cg04835051_HSPA1B_Promoters	NA	NA	NA	NA	NA	NA	Yes	NA	NA	NA	NA
cg17069739	chr6	31703188	31703188	+	0.571584634739634	0.186105114115683	Up1to5Kb	MSH5	cg17069739_MSH5_Up1to5Kb	NA	NA	NA	NA	NA	NA	NA	NA	NA	NA	NA
cg23175055	chr6	31704738	31704738	+	0.851609420506441	0.594282991087701	Up1to5Kb	MSH5	cg23175055_MSH5_Up1to5Kb	NA	NA	NA	NA	NA	NA	NA	NA	NA	NA	NA
cg08985336	chr6	31704539	31704539	-	0.556117466189247	0.232475218676291	Up1to5Kb	CLIC1	cg08985336_CLIC1_Up1to5Kb	NA	NA	NA	NA	Yes	NA	NA	NA	NA	NA	NA
cg00579105	chr6	31704587	31704587	-	0.619129162302453	0.258058124750536	Up1to5Kb	CLIC1	cg00579105_CLIC1_Up1to5Kb	NA	NA	NA	NA	Yes	NA	NA	NA	NA	NA	NA
cg00885918	chr20	30406997	30406997	+	0.762788039510879	0.291521322707826	Promoters	MYLK2	cg00885918_MYLK2_Promoters	NA	NA	NA	NA	NA	NA	NA	NA	NA	NA	NA
cg21440587	chr6	31583458	31583458	+	0.738559015708539	0.398657145449893	Promoters	AIF1	cg21440587_AIF1_Promoters	NA	NA	NA	NA	NA	NA	Yes	NA	NA	NA	NA
cg03185794	chr13	101237439	101237439	-	0.426275982407909	0.871139046386534	Up1to5Kb	GGACT	cg03185794_GGACT_Up1to5Kb	NA	NA	NA	NA	NA	NA	NA	NA	NA	NA	NA
cg00155879	chr10	26222849	26222849	+	0.421860287358819	0.17605069781121	Promoters	MYO3A	cg00155879_MYO3A_Promoters	NA	NA	NA	NA	NA	NA	NA	NA	NA	NA	NA
cg08687386	chr6	30711206	30711206	-	0.29521747483023	0.635641672068073	Promoters	FLOT1	cg08687386_FLOT1_Promoters	NA	NA	NA	NA	NA	NA	NA	NA	NA	NA	NA
cg14616234	chr9	84305683	84305683	-	0.294204818842955	0.674430565685024	Up1to5Kb	TLE1	cg14616234_TLE1_Up1to5Kb	NA	NA	NA	NA	NA	NA	NA	NA	NA	NA	NA
cg01807377	chr1	11919215	11919215	-	0.516988443653578	0.10856838716248	Up1to5Kb	NPPB	cg01807377_NPPB_Up1to5Kb	NA	NA	NA	NA	NA	NA	NA	NA	NA	NA	NA
cg16168848	chr1	11919622	11919622	-	0.48255246701187	0.155478724354288	Up1to5Kb	NPPB	cg16168848_NPPB_Up1to5Kb	NA	NA	NA	NA	NA	NA	NA	NA	NA	NA	NA
cg16079541	chr6	30848846	30848846	+	0.798862294305664	0.288897444006304	Up1to5Kb	DDR1	cg16079541_DDR1_Up1to5Kb	NA	NA	NA	NA	NA	NA	NA	NA	NA	NA	NA
cg19022254	chr6	29601705	29601705	-	0.163189568154282	0.696801772770743	Up1to5Kb	GABBR1	cg19022254_GABBR1_Up1to5Kb	NA	NA	NA	NA	NA	NA	NA	NA	NA	NA	NA
cg05256043	chr13	95131951	95131951	-	0.857139207948983	0.243858751735221	Promoters	DCT	cg05256043_DCT_Promoters	NA	NA	NA	NA	NA	NA	NA	NA	NA	NA	NA
cg09189889	chr13	95132211	95132211	-	0.793172307606666	0.236949186927605	Promoters	DCT	cg09189889_DCT_Promoters	NA	NA	NA	NA	NA	NA	NA	NA	NA	NA	NA
cg18233538	chr1	10509906	10509906	+	0.214004812784332	0.894280402748558	Promoters	CORT	cg18233538_CORT_Promoters	NA	NA	NA	NA	NA	NA	NA	NA	NA	NA	NA
cg24365837	chr1	10509935	10509935	+	0.223982726849495	0.86227416634606	Promoters	CORT	cg24365837_CORT_Promoters	NA	NA	NA	NA	NA	NA	NA	NA	NA	NA	NA
cg12983394	chr13	78493920	78493920	-	0.295589360256211	0.0742860840911616	Promoters	EDNRB	cg12983394_EDNRB_Promoters	NA	NA	NA	NA	NA	NA	NA	NA	NA	NA	NA
cg19299739	chr19	49865342	49865342	-	0.384013419762494	0.171663008191268	Up1to5Kb	TEAD2	cg19299739_TEAD2_Up1to5Kb	NA	NA	NA	NA	NA	NA	NA	NA	NA	NA	NA
cg25103337	chr1	9293583	9293583	+	0.846200764352459	0.361992511997675	Up1to5Kb	H6PD	cg25103337_H6PD_Up1to5Kb	NA	NA	NA	NA	NA	NA	NA	NA	NA	NA	NA
cg14961476	chr1	9130738	9130738	-	0.84308659111973	0.426054681360321	Up1to5Kb	SLC2A5	cg14961476_SLC2A5_Up1to5Kb	NA	NA	NA	NA	NA	NA	Yes	NA	NA	NA	NA
cg25811526	chr2	74570564	74570564	-	0.841339498748701	0.474455364738555	Up1to5Kb	SLC4A5	cg25811526_SLC4A5_Up1to5Kb	NA	NA	NA	NA	NA	NA	NA	NA	NA	NA	NA
cg09132215	chr1	6615264	6615264	-	0.794411367948181	0.307577099840928	Promoters	NOL9	cg09132215_NOL9_Promoters	NA	NA	NA	NA	NA	NA	NA	NA	NA	NA	NA
cg23963591	chr1	6615418	6615418	-	0.672763417855505	0.265394148745809	Promoters	NOL9	cg23963591_NOL9_Promoters	NA	NA	NA	NA	NA	NA	NA	NA	NA	NA	NA
cg24105407	chr1	6615510	6615510	-	0.631525769239212	0.253813564931307	Promoters	NOL9	cg24105407_NOL9_Promoters	NA	NA	NA	NA	NA	NA	NA	NA	NA	NA	NA
cg27531553	chr1	6615604	6615604	-	0.720205695247797	0.320797759058521	Up1to5Kb	NOL9	cg27531553_NOL9_Up1to5Kb	NA	NA	NA	NA	NA	NA	NA	NA	NA	NA	NA
cg16306654	chr1	6419767	6419767	-	0.412582631605686	0.730767834865441	Promoters	ACOT7	cg16306654_ACOT7_Promoters	NA	NA	NA	NA	NA	NA	NA	NA	NA	NA	NA
cg10219223	chr1	6420713	6420713	-	0.541505363625128	0.860019601928536	Up1to5Kb	ACOT7	cg10219223_ACOT7_Up1to5Kb	NA	NA	NA	NA	NA	NA	NA	NA	NA	NA	NA
cg00769305	chr1	6303279	6303279	+	0.739260211808675	0.421775199771925	Promoters	HES3	cg00769305_HES3_Promoters	NA	NA	NA	NA	NA	NA	NA	NA	NA	NA	NA
cg21413219	chr1	6299374	6299374	+	0.882814043574965	0.480355195962597	Up1to5Kb	HES3	cg21413219_HES3_Up1to5Kb	NA	NA	NA	NA	NA	NA	NA	NA	NA	NA	NA
cg19180828	chr1	6265220	6265220	+	0.571559500714282	0.23759480624811	Promoters	RNF207	cg19180828_RNF207_Promoters	NA	NA	NA	NA	NA	NA	NA	NA	NA	NA	NA
cg15584788	chr1	6265300	6265300	+	0.422602154395537	0.136754596724163	Promoters	RNF207	cg15584788_RNF207_Promoters	NA	NA	NA	NA	NA	NA	NA	NA	NA	NA	NA
cg03716999	chr1	6265802	6265802	+	0.459061488062718	0.134273253553748	Promoters	RNF207	cg03716999_RNF207_Promoters	NA	NA	NA	NA	NA	NA	NA	NA	NA	NA	NA
cg13492340	chr10	15762222	15762222	-	0.481611796373605	0.191868804437358	Up1to5Kb	ITGA8	cg13492340_ITGA8_Up1to5Kb	NA	NA	NA	NA	NA	NA	NA	NA	NA	NA	NA
cg02064300	chr1	6053801	6053801	-	0.134781495005559	0.304061800232401	Up1to5Kb	NPHP4	cg02064300_NPHP4_Up1to5Kb	NA	NA	NA	NA	NA	NA	NA	NA	NA	NA	NA
cg18546840	chr7	114055123	114055123	+	0.613318980753037	0.190805060811844	Promoters	FOXP2	cg18546840_FOXP2_Promoters	NA	NA	NA	NA	NA	NA	NA	NA	NA	NA	NA
cg24786986	chr7	114055133	114055133	+	0.567089089035696	0.184211184961062	Promoters	FOXP2	cg24786986_FOXP2_Promoters	NA	NA	NA	NA	NA	NA	NA	NA	NA	NA	NA
cg19655952	chr7	114055204	114055204	+	0.444350424815938	0.148021281706985	Promoters	FOXP2	cg19655952_FOXP2_Promoters	NA	NA	NA	NA	NA	NA	NA	NA	NA	NA	NA
cg02211646	chr7	114055210	114055210	+	0.558794418152173	0.280378858732036	Promoters	FOXP2	cg02211646_FOXP2_Promoters	NA	NA	NA	NA	NA	NA	NA	NA	NA	NA	NA
cg17128799	chr1	2458466	2458466	-	0.653172538442814	0.259712176223368	Up1to5Kb	PANK4	cg17128799_PANK4_Up1to5Kb	NA	NA	NA	NA	NA	NA	NA	NA	NA	NA	NA
cg26194775	chr6	24126114	24126114	+	0.407786655612323	0.904512019977421	Promoters	NRSN1	cg26194775_NRSN1_Promoters	NA	NA	NA	NA	NA	NA	NA	NA	NA	NA	NA
cg03894103	chr2	44586901	44586901	+	0.151513127237626	0.747248285640376	Up1to5Kb	CAMKMT	cg03894103_CAMKMT_Up1to5Kb	NA	NA	NA	NA	NA	NA	NA	NA	NA	NA	NA
cg01264539	chr2	44587797	44587797	-	0.15319194666626	0.599871928500571	Up1to5Kb	PREPL	cg01264539_PREPL_Up1to5Kb	NA	NA	NA	NA	NA	NA	NA	NA	NA	NA	NA
cg18120323	chr1	1978732	1978732	+	0.900796089460509	0.481669172254627	Up1to5Kb	PRKCZ	cg18120323_PRKCZ_Up1to5Kb	NA	NA	NA	NA	NA	NA	NA	NA	NA	NA	NA
cg19793809	chr5	132166663	132166663	-	0.688168004615677	0.226793905339776	Up1to5Kb	SHROOM1	cg19793809_SHROOM1_Up1to5Kb	NA	NA	NA	NA	NA	NA	NA	NA	NA	NA	NA
cg27068143	chr13	47471264	47471264	-	0.254593400699419	0.747880045907552	Up1to5Kb	HTR2A	cg27068143_HTR2A_Up1to5Kb	NA	NA	NA	NA	NA	NA	NA	NA	NA	NA	NA
cg10323433	chr13	47471562	47471562	-	0.314049080601487	0.855360271792133	Up1to5Kb	HTR2A	cg10323433_HTR2A_Up1to5Kb	NA	NA	NA	NA	NA	NA	NA	NA	NA	NA	NA
cg01192538	chr13	47472050	47472050	-	0.496411808247657	0.892026084781035	Up1to5Kb	HTR2A	cg01192538_HTR2A_Up1to5Kb	NA	NA	NA	NA	NA	NA	NA	NA	NA	NA	NA
cg06020661	chr13	47472138	47472138	-	0.478842265637715	0.85214185119375	Up1to5Kb	HTR2A	cg06020661_HTR2A_Up1to5Kb	NA	NA	NA	NA	NA	NA	NA	NA	NA	NA	NA
cg09798090	chr13	47472140	47472140	-	0.45828562891541	0.678782014088487	Up1to5Kb	HTR2A	cg09798090_HTR2A_Up1to5Kb	NA	NA	NA	NA	NA	NA	NA	NA	NA	NA	NA
cg15692052	chr13	47472250	47472250	-	0.439997066507253	0.779096470492476	Up1to5Kb	HTR2A	cg15692052_HTR2A_Up1to5Kb	NA	NA	NA	NA	NA	NA	NA	NA	NA	NA	NA
cg09394608	chr13	47472429	47472429	-	0.498433205527142	0.889236927105269	Up1to5Kb	HTR2A	cg09394608_HTR2A_Up1to5Kb	NA	NA	NA	NA	NA	NA	NA	NA	NA	NA	NA
cg27611263	chr2	40007061	40007061	-	0.215473326951303	0.652123665883624	Promoters	THUMPD2	cg27611263_THUMPD2_Promoters	NA	NA	NA	NA	NA	NA	NA	NA	NA	NA	NA
cg02985540	chr13	46964186	46964186	-	0.806162818130354	0.125933135756219	Up1to5Kb	RUBCNL	cg02985540_RUBCNL_Up1to5Kb	NA	NA	NA	NA	NA	NA	NA	NA	NA	NA	NA
cg24867247	chr13	46964256	46964256	-	0.79806027443169	0.0994839756455938	Up1to5Kb	RUBCNL	cg24867247_RUBCNL_Up1to5Kb	NA	NA	NA	NA	NA	NA	NA	NA	NA	NA	NA
cg01276497	chr11	33723723	33723723	-	0.870936292467081	0.283217750773416	Up1to5Kb	C11orf91	cg01276497_C11orf91_Up1to5Kb	NA	NA	NA	NA	NA	NA	NA	NA	NA	NA	NA
cg05265574	chr10	11616142	11616142	-	0.385323972695986	0.877682808801445	Up1to5Kb	USP6NL	cg05265574_USP6NL_Up1to5Kb	NA	NA	NA	NA	NA	NA	NA	NA	NA	NA	NA
cg26650480	chr20	4796176	4796176	-	0.830711607371799	0.463580467147985	Promoters	RASSF2	cg26650480_RASSF2_Promoters	NA	NA	NA	NA	NA	NA	NA	NA	NA	NA	NA
cg10110857	chr1	901755	901755	+	0.616550004867656	0.158373245174483	Promoters	PLEKHN1	cg10110857_PLEKHN1_Promoters	NA	NA	NA	NA	NA	NA	NA	NA	NA	NA	NA
cg13330050	chr5	114632793	114632793	-	0.252462991409572	0.746581070092838	Up1to5Kb	CCDC112	cg13330050_CCDC112_Up1to5Kb	NA	NA	NA	NA	NA	NA	NA	NA	NA	NA	NA
cg16704389	chr16	57768292	57768292	+	0.593944280864957	0.909015436930411	Up1to5Kb	KATNB1	cg16704389_KATNB1_Up1to5Kb	NA	NA	NA	NA	NA	NA	NA	NA	NA	NA	NA
cg07791866	chr16	56701994	56701994	-	0.576137430191899	0.111754123640744	Promoters	MT1G	cg07791866_MT1G_Promoters	NA	NA	NA	NA	NA	NA	NA	NA	NA	NA	NA
cg07602841	chr16	56702144	56702144	-	0.633005728544001	0.288962141009512	Promoters	MT1G	cg07602841_MT1G_Promoters	NA	NA	NA	NA	NA	NA	NA	NA	NA	NA	NA
cg02803037	chr16	56702158	56702158	-	0.590882905108098	0.160131058863432	Promoters	MT1G	cg02803037_MT1G_Promoters	NA	NA	NA	NA	NA	NA	NA	NA	NA	NA	NA
cg06937939	chr10	6128602	6128602	+	0.526092366188236	0.186763240023399	Up1to5Kb	RBM17	cg06937939_RBM17_Up1to5Kb	NA	NA	NA	NA	NA	NA	NA	NA	NA	NA	NA
cg01799588	chr11	5706381	5706381	-	0.685666275610652	0.223227184014923	Promoters	TRIM5	cg01799588_TRIM5_Promoters	NA	NA	NA	NA	NA	NA	NA	NA	NA	NA	NA
cg12471950	chr11	5706401	5706401	-	0.626191641897109	0.167914546998121	Promoters	TRIM5	cg12471950_TRIM5_Promoters	NA	NA	NA	NA	NA	NA	NA	NA	NA	NA	NA
cg00283876	chr16	30906273	30906273	-	0.481350186779605	0.835731552197301	Up1to5Kb	BCL7C	cg00283876_BCL7C_Up1to5Kb	NA	NA	NA	NA	NA	NA	NA	NA	NA	NA	NA
cg03514843	chr2	27301195	27301195	+	0.663269915927985	0.211783802639921	Promoters	EMILIN1	cg03514843_EMILIN1_Promoters	NA	NA	NA	NA	NA	NA	NA	NA	NA	NA	NA
cg26060255	chr20	3025968	3025968	+	0.34625204725812	0.592269389158669	Promoters	MRPS26	cg26060255_MRPS26_Promoters	NA	NA	NA	NA	NA	NA	NA	NA	NA	NA	NA
cg16326367	chr5	77946110	77946110	-	0.355710341323344	0.856178101349211	Up1to5Kb	LHFPL2	cg16326367_LHFPL2_Up1to5Kb	NA	NA	NA	NA	NA	NA	NA	NA	NA	NA	NA
cg11440375	chr6	2988321	2988321	+	0.360919039559016	0.694531902111883	Promoters	NQO2	cg11440375_NQO2_Promoters	NA	NA	NA	NA	NA	NA	NA	NA	NA	NA	NA
cg10923408	chr13	31506710	31506710	+	0.508793326360999	0.135613064069059	Promoters	TEX26	cg10923408_TEX26_Promoters	NA	NA	NA	NA	NA	NA	NA	NA	NA	NA	NA
cg07766743	chr8	27348001	27348001	+	0.389018333735975	0.850655582924673	Promoters	EPHX2	cg07766743_EPHX2_Promoters	NA	NA	NA	NA	NA	NA	NA	NA	NA	NA	NA
cg12102016	chr14	89259748	89259748	-	0.23715673028352	0.656701397275456	Up1to5Kb	EML5	cg12102016_EML5_Up1to5Kb	NA	NA	NA	NA	NA	NA	NA	NA	NA	NA	NA
cg01633848	chr5	68855560	68855560	+	0.288569759375514	0.660738781365981	Promoters	GTF2H2C	cg01633848_GTF2H2C_Promoters	NA	NA	NA	NA	NA	NA	NA	NA	NA	NA	NA
cg09986894	chr2	25478842	25478842	-	0.6060217337472	0.92231197828194	Up1to5Kb	DNMT3A	cg09986894_DNMT3A_Up1to5Kb	NA	NA	NA	NA	NA	NA	NA	NA	NA	NA	NA
cg04217218	chr9	14693888	14693888	-	0.329589923911934	0.681341722884232	Promoters	ZDHHC21	cg04217218_ZDHHC21_Promoters	NA	NA	NA	NA	NA	NA	NA	NA	NA	NA	NA
cg10956848	chr22	48027641	48027641	-	0.287870786262785	0.931078849230925	Promoters	LINC00898	cg10956848_LINC00898_Promoters	NA	NA	NA	NA	NA	NA	NA	NA	NA	NA	NA
cg08040429	chr22	48027764	48027764	-	0.383628762619959	0.955051634991998	Promoters	LINC00898	cg08040429_LINC00898_Promoters	NA	NA	NA	NA	NA	NA	NA	NA	NA	NA	NA
cg05354479	chr14	71276874	71276874	-	0.15168034384159	0.415702683416644	Up1to5Kb	MAP3K9	cg05354479_MAP3K9_Up1to5Kb	NA	NA	NA	NA	NA	NA	NA	NA	NA	NA	NA
cg15951661	chr14	71277141	71277141	-	0.135733569838068	0.456586154132927	Up1to5Kb	MAP3K9	cg15951661_MAP3K9_Up1to5Kb	NA	NA	NA	NA	NA	NA	NA	NA	NA	NA	NA
cg05951521	chr16	19421937	19421937	+	0.303744715436725	0.104386764675593	Promoters	TMC5	cg05951521_TMC5_Promoters	NA	NA	NA	NA	NA	NA	NA	NA	NA	NA	NA
cg09076788	chr16	19124971	19124971	+	0.379299133430807	0.0555813295688861	Promoters	ITPRIPL2	cg09076788_ITPRIPL2_Promoters	NA	NA	NA	NA	NA	NA	NA	NA	NA	NA	NA
cg06777352	chr16	19124984	19124984	+	0.486244320241325	0.120809681826936	Promoters	ITPRIPL2	cg06777352_ITPRIPL2_Promoters	NA	NA	NA	NA	NA	NA	NA	NA	NA	NA	NA
cg08936307	chr19	6481945	6481945	-	0.798608724779031	0.577954369391137	Up1to5Kb	DENND1C	cg08936307_DENND1C_Up1to5Kb	NA	NA	NA	NA	Yes	NA	NA	NA	NA	NA	NA
cg26597727	chr19	6482062	6482062	-	0.777890381342685	0.099864391415504	Up1to5Kb	DENND1C	cg26597727_DENND1C_Up1to5Kb	NA	NA	NA	NA	Yes	NA	NA	NA	NA	NA	NA
cg13379195	chr17	3794211	3794211	-	0.342375814876527	0.669757344140836	Up1to5Kb	CAMKK1	cg13379195_CAMKK1_Up1to5Kb	NA	NA	NA	NA	NA	NA	NA	NA	NA	NA	NA
cg01704534	chr4	40518024	40518024	-	0.879095552738231	0.61736879610328	Up1to5Kb	RBM47	cg01704534_RBM47_Up1to5Kb	NA	NA	NA	NA	NA	Yes	NA	NA	NA	NA	NA
cg05283538	chr20	1165228	1165228	-	0.370406222996379	0.570888121218323	Promoters	TMEM74B	cg05283538_TMEM74B_Promoters	NA	NA	NA	NA	NA	NA	NA	NA	NA	NA	NA
cg10836809	chr9	4300203	4300203	-	0.561178980554627	0.111319464319909	Up1to5Kb	GLIS3	cg10836809_GLIS3_Up1to5Kb	NA	NA	NA	NA	NA	NA	NA	NA	NA	NA	NA
cg27340001	chr15	43786010	43786010	-	0.235282769464194	0.625844988448962	Up1to5Kb	TP53BP1	cg27340001_TP53BP1_Up1to5Kb	NA	NA	NA	NA	NA	NA	NA	NA	NA	NA	NA
cg11860005	chr22	32149125	32149125	+	0.402115640575062	0.154573262271617	Up1to5Kb	DEPDC5	cg11860005_DEPDC5_Up1to5Kb	NA	NA	NA	NA	NA	NA	NA	NA	NA	NA	NA
cg02890863	chr16	3081463	3081463	+	0.815703424374405	0.509806293539301	Up1to5Kb	AC108134.1	cg02890863_AC108134.1_Up1to5Kb	NA	NA	NA	NA	NA	NA	NA	NA	NA	NA	NA
cg07474477	chr16	3027968	3027968	-	0.77808921897291	0.460121139049338	Promoters	PKMYT1	cg07474477_PKMYT1_Promoters	NA	NA	NA	NA	NA	NA	NA	NA	NA	NA	NA
cg03534481	chr21	34439545	34439545	+	0.819663287546993	0.378555592594829	Up1to5Kb	OLIG1	cg03534481_OLIG1_Up1to5Kb	NA	NA	NA	NA	NA	NA	NA	NA	NA	NA	NA
cg18334392	chr5	9547825	9547825	-	0.877429881450918	0.181378250060109	Up1to5Kb	SEMA5A	cg18334392_SEMA5A_Up1to5Kb	NA	NA	NA	NA	NA	NA	NA	NA	NA	NA	NA
cg15952963	chr13	21635959	21635959	-	0.548375105950127	0.119074200864715	Promoters	LATS2	cg15952963_LATS2_Promoters	Yes	NA	NA	NA	NA	NA	NA	NA	NA	NA	NA
cg18151858	chr13	21635991	21635991	-	0.586939508272375	0.183587874638837	Promoters	LATS2	cg18151858_LATS2_Promoters	Yes	NA	NA	NA	NA	NA	NA	NA	NA	NA	NA
cg12732548	chr15	40631573	40631573	-	0.84852867360448	0.316770191285325	Promoters	CCDC9B	cg12732548_CCDC9B_Promoters	NA	NA	NA	NA	NA	NA	NA	NA	NA	NA	NA
cg05059480	chr15	40633202	40633202	-	0.522891874545309	0.12829954978249	Up1to5Kb	CCDC9B	cg05059480_CCDC9B_Up1to5Kb	NA	NA	NA	NA	NA	NA	NA	NA	NA	NA	NA
cg10805440	chr21	31710627	31710627	-	0.873386365813406	0.40201911884014	Up1to5Kb	KRTAP27-1	cg10805440_KRTAP27-1_Up1to5Kb	NA	NA	NA	NA	NA	NA	NA	NA	NA	NA	NA
cg01250842	chr4	2417681	2417681	+	0.258998628229229	0.774610765113921	Up1to5Kb	CFAP99	cg01250842_CFAP99_Up1to5Kb	NA	NA	NA	NA	NA	NA	NA	NA	NA	NA	NA
cg09286468	chr6	31683051	31683051	-	0.828589122495338	0.465054507694287	Up1to5Kb	LY6G6E	cg09286468_LY6G6E_Up1to5Kb	NA	NA	NA	NA	NA	NA	NA	NA	NA	NA	NA
cg08342194	chr6	31683075	31683075	-	0.845724203654073	0.505898241980757	Up1to5Kb	LY6G6E	cg08342194_LY6G6E_Up1to5Kb	NA	NA	NA	NA	NA	NA	NA	NA	NA	NA	NA
cg01690792	chr3	87043178	87043178	-	0.886633428389136	0.645982611640667	Up1to5Kb	VGLL3	cg01690792_VGLL3_Up1to5Kb	NA	NA	NA	NA	NA	NA	NA	NA	NA	NA	NA
cg21598117	chr3	47952098	47952098	-	0.259741171922456	0.933405235536037	Promoters	MAP4	cg21598117_MAP4_Promoters	NA	NA	NA	NA	NA	NA	NA	NA	NA	NA	NA
cg26140483	chr3	47952611	47952611	-	0.54112238183534	0.904935381345782	Promoters	MAP4	cg26140483_MAP4_Promoters	NA	NA	NA	NA	NA	NA	NA	NA	NA	NA	NA
cg23169269	chr15	25307416	25307416	+	0.60686403674814	0.850773123665592	Promoters	SNORD116-5	cg23169269_SNORD116-5_Promoters	NA	NA	NA	NA	NA	NA	NA	NA	NA	NA	NA
cg11684826	chr7	6055582	6055582	+	0.766309270655355	0.309928148034679	Promoters	SNORA42	cg11684826_SNORA42_Promoters	NA	NA	NA	NA	NA	NA	NA	NA	NA	NA	NA
cg05585263	chr15	25334879	25334879	+	0.437382988241881	0.771168486061156	Up1to5Kb	SNORD116-24	cg05585263_SNORD116-24_Up1to5Kb	NA	NA	NA	NA	NA	NA	NA	NA	NA	NA	NA
cg17434643	chr20	61805067	61805067	+	0.794342870791625	0.478592997294535	Up1to5Kb	MIR124-3	cg17434643_MIR124-3_Up1to5Kb	NA	NA	NA	NA	NA	NA	NA	NA	NA	NA	NA
cg11574092	chr2	241394528	241394528	+	0.229833602670814	0.600799623298252	Promoters	MIR149	cg11574092_MIR149_Promoters	NA	NA	NA	NA	NA	NA	NA	NA	NA	NA	NA
cg04671367	chr2	220159849	220159849	-	0.394100818948764	0.153679492190097	Up1to5Kb	MIR153-1	cg04671367_MIR153-1_Up1to5Kb	NA	NA	NA	NA	NA	NA	NA	NA	NA	NA	NA
cg18226382	chr19	3964369	3964369	-	0.54839377433887	0.82892817595432	Up1to5Kb	MIR637	cg18226382_MIR637_Up1to5Kb	NA	NA	NA	NA	NA	NA	NA	NA	NA	NA	NA
cg04237666	chr4	83674615	83674615	-	0.754996008605873	0.301550791986298	Up1to5Kb	MIR575	cg04237666_MIR575_Up1to5Kb	NA	NA	NA	NA	NA	NA	NA	NA	NA	NA	NA
cg07792478	chr8	65290484	65290484	+	0.159141352212945	0.698830281698165	Up1to5Kb	MIR124-2	cg07792478_MIR124-2_Up1to5Kb	NA	NA	NA	NA	NA	NA	NA	NA	NA	NA	NA
cg14590098	chr8	65290848	65290848	+	0.19324514263348	0.744863750242258	Promoters	MIR124-2	cg14590098_MIR124-2_Promoters	NA	NA	NA	NA	NA	NA	NA	NA	NA	NA	NA
cg02226645	chr8	65291287	65291287	+	0.11432834132466	0.833898341823425	Promoters	MIR124-2	cg02226645_MIR124-2_Promoters	NA	NA	NA	NA	NA	NA	NA	NA	NA	NA	NA
cg05474726	chr8	65291523	65291523	+	0.163382977547001	0.837734193176177	Promoters	MIR124-2	cg05474726_MIR124-2_Promoters	NA	NA	NA	NA	NA	NA	NA	NA	NA	NA	NA
cg27313642	chr8	65291542	65291542	+	0.145034432646931	0.755519453745575	Promoters	MIR124-2	cg27313642_MIR124-2_Promoters	NA	NA	NA	NA	NA	NA	NA	NA	NA	NA	NA
cg16189671	chr8	65291562	65291562	+	0.152655625071538	0.695513724894013	Promoters	MIR124-2	cg16189671_MIR124-2_Promoters	NA	NA	NA	NA	NA	NA	NA	NA	NA	NA	NA
cg20653075	chr8	65291682	65291682	+	0.176187575331161	0.710114217613644	Promoters	MIR124-2	cg20653075_MIR124-2_Promoters	NA	NA	NA	NA	NA	NA	NA	NA	NA	NA	NA
cg05455720	chr8	65291703	65291703	+	0.192697603101956	0.775973953975431	Promoters	MIR124-2	cg05455720_MIR124-2_Promoters	NA	NA	NA	NA	NA	NA	NA	NA	NA	NA	NA
cg24053070	chr21	17962124	17962124	+	0.22711931220758	0.683881142149168	Promoters	MIR125B2	cg24053070_MIR125B2_Promoters	NA	NA	NA	NA	NA	NA	NA	NA	NA	NA	NA
cg21513316	chr14	101532296	101532296	+	0.634497195108878	0.878033009869082	Promoters	MIR656	cg21513316_MIR656_Promoters	NA	NA	NA	NA	NA	NA	NA	NA	NA	NA	NA
cg05093113	chr20	49200925	49200925	+	0.493041226286534	0.920879792440616	Up1to5Kb	MIR645	cg05093113_MIR645_Up1to5Kb	NA	NA	NA	NA	NA	NA	NA	NA	NA	NA	NA
cg16290996	chr1	173835989	173835989	-	0.161192805026972	0.527980491243221	Up1to5Kb	SNORD78	cg16290996_SNORD78_Up1to5Kb	NA	NA	NA	NA	NA	NA	NA	NA	NA	NA	NA
cg26410550	chr15	25229256	25229256	+	0.524278407619217	0.797573548602382	Promoters	SNORD64	cg26410550_SNORD64_Promoters	NA	NA	NA	NA	NA	NA	NA	NA	NA	NA	NA
cg18560144	chr15	25230200	25230200	+	0.55531630583577	0.894108001643322	Promoters	SNORD64	cg18560144_SNORD64_Promoters	NA	NA	NA	NA	NA	NA	NA	NA	NA	NA	NA
cg11166999	chr15	25226929	25226929	+	0.619178190369653	0.933422554902218	Up1to5Kb	SNORD64	cg11166999_SNORD64_Up1to5Kb	NA	NA	NA	NA	NA	NA	NA	NA	NA	NA	NA
cg22934878	chr15	25227003	25227003	+	0.616409297927472	0.908393048458372	Up1to5Kb	SNORD64	cg22934878_SNORD64_Up1to5Kb	NA	NA	NA	NA	NA	NA	NA	NA	NA	NA	NA
cg08343644	chr16	57662060	57662060	+	0.506311278370693	0.123873311368369	Promoters	ADGRG1	cg08343644_ADGRG1_Promoters	NA	NA	NA	NA	NA	NA	NA	NA	NA	NA	NA
cg16729850	chr12	53339813	53339813	+	0.862862748982168	0.474139146155775	Up1to5Kb	KRT18	cg16729850_KRT18_Up1to5Kb	NA	NA	NA	NA	NA	NA	NA	NA	NA	NA	NA
cg13531748	chr8	23261967	23261967	-	0.513026205871588	0.173724675729518	Up1to5Kb	LOXL2	cg13531748_LOXL2_Up1to5Kb	NA	NA	NA	NA	NA	NA	NA	NA	NA	NA	NA
cg05365729	chr8	23262073	23262073	-	0.602713470205837	0.331822569588884	Up1to5Kb	LOXL2	cg05365729_LOXL2_Up1to5Kb	NA	NA	NA	NA	NA	NA	NA	NA	NA	NA	NA
cg26656947	chr16	18941487	18941487	-	0.76626381775324	0.439184603307088	Up1to5Kb	SMG1	cg26656947_SMG1_Up1to5Kb	NA	NA	NA	NA	NA	NA	NA	NA	NA	NA	NA
cg14053030	chr18	43405493	43405493	+	0.81780312128141	0.41730905169016	Promoters	SIGLEC15	cg14053030_SIGLEC15_Promoters	NA	NA	NA	NA	NA	NA	NA	NA	NA	NA	NA
cg02279883	chr17	61086111	61086111	+	0.570661315361046	0.883582359758137	Promoters	TANC2	cg02279883_TANC2_Promoters	NA	NA	NA	NA	NA	NA	NA	NA	NA	NA	NA
cg06747888	chr2	162271859	162271859	+	0.318443483522258	0.694010047778346	Promoters	TBR1	cg06747888_TBR1_Promoters	NA	NA	NA	NA	NA	NA	NA	NA	NA	Yes	NA
cg05187965	chr10	45406764	45406764	+	0.77781016264774	0.498118205147193	Promoters	TMEM72	cg05187965_TMEM72_Promoters	NA	NA	NA	NA	NA	NA	NA	NA	NA	NA	NA
cg13593287	chr14	65289994	65289994	-	0.678359938772532	0.253740884150822	Promoters	SPTB	cg13593287_SPTB_Promoters	NA	NA	NA	NA	NA	NA	NA	NA	NA	NA	NA
cg10937593	chr14	65290063	65290063	-	0.466588377213671	0.176152923426227	Promoters	SPTB	cg10937593_SPTB_Promoters	NA	NA	NA	NA	NA	NA	NA	NA	NA	NA	NA
cg25313930	chr2	225266783	225266783	-	0.811247414292945	0.226855873712409	Promoters	FAM124B	cg25313930_FAM124B_Promoters	NA	NA	NA	NA	NA	NA	NA	NA	NA	NA	NA
cg24516901	chr2	225266801	225266801	-	0.796765752118678	0.251712132636506	Promoters	FAM124B	cg24516901_FAM124B_Promoters	NA	NA	NA	NA	NA	NA	NA	NA	NA	NA	NA
cg19509303	chr14	101318703	101318703	+	0.532191840776863	0.823798508857698	Promoters	MIR770	cg19509303_MIR770_Promoters	NA	NA	NA	NA	NA	NA	NA	NA	NA	NA	NA
cg04565201	chr13	53382856	53382856	+	0.805423208663251	0.256115045624601	Up1to5Kb	MIR759	cg04565201_MIR759_Up1to5Kb	NA	NA	NA	NA	NA	NA	NA	NA	NA	NA	NA
cg08554936	chr19	46519866	46519866	+	0.436202792430398	0.108896497715349	Up1to5Kb	MIR769	cg08554936_MIR769_Up1to5Kb	NA	NA	NA	NA	NA	NA	NA	NA	NA	NA	NA
cg13378656	chr7	142494492	142494492	+	0.510038416762576	0.19896010780248	Promoters	TRBJ2-3	cg13378656_TRBJ2-3_Promoters	NA	NA	NA	NA	NA	NA	NA	NA	NA	NA	NA
cg13292202	chr5	112771367	112771367	-	0.45914049831184	0.830654457298657	Up1to5Kb	TSSK1B	cg13292202_TSSK1B_Up1to5Kb	NA	NA	NA	NA	NA	NA	NA	NA	NA	NA	NA
cg13139843	chr21	31852793	31852793	-	0.888582400324738	0.456737031344084	Up1to5Kb	KRTAP19-1	cg13139843_KRTAP19-1_Up1to5Kb	NA	NA	NA	NA	NA	NA	NA	NA	NA	NA	NA
cg03033106	chr11	71789887	71789887	-	0.467595249599225	0.863545120568106	Promoters	AP002490.1	cg03033106_AP002490.1_Promoters	NA	NA	NA	NA	NA	NA	NA	NA	NA	NA	NA
cg06893362	chr20	47897124	47897124	+	0.380860688481627	0.835548911926683	Promoters	SNORD12	cg06893362_SNORD12_Promoters	NA	NA	NA	NA	NA	NA	NA	NA	NA	NA	NA
cg02722625	chr3	52726624	52726624	+	0.43987990012277	0.929365490441373	Promoters	SNORD69	cg02722625_SNORD69_Promoters	NA	NA	NA	NA	NA	NA	NA	NA	NA	NA	NA
cg18595196	chr3	52726726	52726726	+	0.41800808510556	0.901763058880583	Promoters	SNORD69	cg18595196_SNORD69_Promoters	NA	NA	NA	NA	NA	NA	NA	NA	NA	NA	NA
cg06388099	chr19	50400885	50400885	-	0.792823154731441	0.511299770976311	Up1to5Kb	IL4I1	cg06388099_IL4I1_Up1to5Kb	NA	NA	NA	NA	NA	NA	NA	NA	NA	NA	NA
cg22148138	chr19	50175651	50175651	+	0.380096237769493	0.108454006886325	Up1to5Kb	PRMT1	cg22148138_PRMT1_Up1to5Kb	NA	NA	NA	NA	NA	NA	NA	NA	NA	NA	NA
cg06064269	chr2	230136510	230136510	-	0.425207000893055	0.866240405405308	Up1to5Kb	PID1	cg06064269_PID1_Up1to5Kb	NA	NA	NA	NA	NA	NA	NA	NA	NA	NA	NA
cg15383087	chr19	36910144	36910144	-	0.27837946104804	0.690083117930597	Promoters	ZFP82	cg15383087_ZFP82_Promoters	NA	NA	NA	NA	NA	NA	NA	NA	NA	NA	NA
cg26157149	chr19	36001618	36001618	-	0.436904271290512	0.160550141577066	Promoters	DMKN	cg26157149_DMKN_Promoters	NA	NA	NA	NA	NA	NA	NA	NA	NA	NA	NA
cg07083818	chr19	18385672	18385672	-	0.84786994081067	0.542935221709691	Promoters	IQCN	cg07083818_IQCN_Promoters	NA	NA	NA	NA	NA	NA	NA	NA	NA	NA	NA
cg22313519	chr19	18385724	18385724	-	0.562208893763645	0.0738592533593954	Promoters	IQCN	cg22313519_IQCN_Promoters	NA	NA	NA	NA	NA	NA	NA	NA	NA	NA	NA
cg24790419	chr19	18385930	18385930	-	0.5988626522298	0.198869904337028	Promoters	IQCN	cg24790419_IQCN_Promoters	NA	NA	NA	NA	NA	NA	NA	NA	NA	NA	NA
cg05098118	chr10	134900906	134900906	+	0.347307471217988	0.699143404247386	Promoters	ADGRA1	cg05098118_ADGRA1_Promoters	NA	NA	NA	NA	NA	NA	NA	NA	NA	NA	NA
cg12781794	chr11	118505740	118505740	+	0.609706422581885	0.254820056168998	Up1to5Kb	PHLDB1	cg12781794_PHLDB1_Up1to5Kb	NA	NA	NA	NA	NA	NA	NA	Yes	NA	NA	NA
cg17339905	chr2	135808617	135808617	-	0.512611579560871	0.929618948238861	Up1to5Kb	MAP3K19	cg17339905_MAP3K19_Up1to5Kb	NA	NA	NA	NA	NA	NA	NA	NA	NA	NA	NA
cg23190719	chr7	134575456	134575456	+	0.695645072163194	0.28497488992563	Promoters	CALD1	cg23190719_CALD1_Promoters	NA	NA	NA	NA	NA	NA	NA	NA	NA	NA	NA
cg05881697	chr4	170679725	170679725	-	0.452644282585768	0.813298229037829	Up1to5Kb	HPF1	cg05881697_HPF1_Up1to5Kb	NA	NA	NA	NA	NA	NA	NA	NA	NA	NA	NA
cg03280299	chr7	116659609	116659609	+	0.369807192286363	0.895054722408186	Promoters	ST7	cg03280299_ST7_Promoters	NA	NA	NA	NA	NA	NA	NA	NA	NA	NA	NA
cg22897659	chr7	116659986	116659986	+	0.164977641437623	0.715833492469792	Promoters	ST7	cg22897659_ST7_Promoters	NA	NA	NA	NA	NA	NA	NA	NA	NA	NA	NA
cg04663487	chr7	115670804	115670804	-	0.848326259108242	0.539497300113211	Up1to5Kb	TFEC	cg04663487_TFEC_Up1to5Kb	NA	NA	NA	NA	NA	NA	NA	NA	NA	NA	NA
cg02726018	chr3	122712717	122712717	-	0.245294372941718	0.561625113497384	Promoters	SEMA5B	cg02726018_SEMA5B_Promoters	NA	NA	NA	NA	NA	NA	NA	NA	NA	NA	NA
cg12081372	chr4	170926055	170926055	-	0.8928379266764	0.486840699933411	Up1to5Kb	MFAP3L	cg12081372_MFAP3L_Up1to5Kb	NA	NA	NA	NA	NA	NA	NA	NA	NA	NA	NA
cg19051042	chr17	39680319	39680319	-	0.733315449399943	0.475127122647936	Up1to5Kb	KRT15	cg19051042_KRT15_Up1to5Kb	NA	NA	NA	NA	NA	NA	NA	NA	NA	NA	NA
cg02713138	chr3	101546589	101546589	+	0.660297006908071	0.136737778191162	Promoters	NFKBIZ	cg02713138_NFKBIZ_Promoters	NA	NA	NA	NA	NA	Yes	NA	NA	NA	NA	NA
cg26284390	chr3	101546697	101546697	+	0.745708566250909	0.0761078605669943	Promoters	NFKBIZ	cg26284390_NFKBIZ_Promoters	NA	NA	NA	NA	NA	Yes	NA	NA	NA	NA	NA
cg01855735	chr3	101546709	101546709	+	0.685567378732486	0.0726010848211252	Promoters	NFKBIZ	cg01855735_NFKBIZ_Promoters	NA	NA	NA	NA	NA	Yes	NA	NA	NA	NA	NA
cg07327299	chr17	37896063	37896063	+	0.669633742829157	0.240659855607564	Up1to5Kb	GRB7	cg07327299_GRB7_Up1to5Kb	NA	NA	NA	NA	NA	NA	NA	NA	NA	NA	NA
cg25038082	chr17	37896074	37896074	+	0.717186714870461	0.296149392817866	Up1to5Kb	GRB7	cg25038082_GRB7_Up1to5Kb	NA	NA	NA	NA	NA	NA	NA	NA	NA	NA	NA
cg16045390	chr17	37896620	37896620	+	0.593492718710536	0.315863700698069	Up1to5Kb	GRB7	cg16045390_GRB7_Up1to5Kb	NA	NA	NA	NA	NA	NA	NA	NA	NA	NA	NA
cg06492744	chr11	65406254	65406254	+	0.499968101936153	0.0609292696798773	Up1to5Kb	SIPA1	cg06492744_SIPA1_Up1to5Kb	NA	NA	NA	NA	Yes	NA	NA	NA	NA	NA	NA
cg24040989	chr5	149979572	149979572	+	0.839362975534352	0.517270412325956	Up1to5Kb	SYNPO	cg24040989_SYNPO_Up1to5Kb	NA	NA	NA	NA	NA	NA	NA	NA	NA	NA	NA
cg07805981	chr12	56075321	56075321	+	0.68500121177418	0.222049738909587	Promoters	METTL7B	cg07805981_METTL7B_Promoters	NA	NA	NA	NA	NA	NA	NA	NA	NA	NA	NA
cg07530577	chr12	56075471	56075471	+	0.372385352879138	0.113623764259361	Promoters	METTL7B	cg07530577_METTL7B_Promoters	NA	NA	NA	NA	NA	NA	NA	NA	NA	NA	NA
cg25678745	chr12	56075511	56075511	+	0.491632774897472	0.196690757720654	Promoters	METTL7B	cg25678745_METTL7B_Promoters	NA	NA	NA	NA	NA	NA	NA	NA	NA	NA	NA
cg01641174	chr15	91497412	91497412	+	0.541118152260021	0.809532334830457	Promoters	RCCD1	cg01641174_RCCD1_Promoters	NA	NA	NA	NA	NA	NA	NA	NA	NA	NA	NA
cg12820608	chr12	53626390	53626390	-	0.451044250683163	0.127257297541686	Up1to5Kb	RARG	cg12820608_RARG_Up1to5Kb	NA	NA	NA	NA	NA	NA	NA	NA	NA	NA	NA
cg08530610	chr1	991567	991567	+	0.592608374802152	0.854834450801273	Up1to5Kb	AL390719.1	cg08530610_AL390719.1_Up1to5Kb	NA	NA	NA	NA	NA	NA	NA	NA	NA	NA	NA
cg21870038	chr17	33390736	33390736	-	0.638781109385127	0.100938778972856	Promoters	RFFL	cg21870038_RFFL_Promoters	NA	NA	NA	NA	NA	NA	NA	Yes	NA	NA	NA
cg18710162	chr17	33390808	33390808	-	0.684107314631919	0.0578355211183493	Promoters	RFFL	cg18710162_RFFL_Promoters	NA	NA	NA	NA	NA	NA	NA	Yes	NA	NA	NA
cg26680127	chr16	46783018	46783018	-	0.683264358596721	0.323237118487689	Promoters	MYLK3	cg26680127_MYLK3_Promoters	NA	NA	NA	NA	NA	NA	NA	NA	NA	NA	NA
cg23044903	chr15	75118427	75118427	+	0.769951166378018	0.535951905795719	Promoters	CPLX3	cg23044903_CPLX3_Promoters	NA	NA	NA	NA	NA	NA	NA	NA	NA	NA	NA
cg23547429	chr11	57195025	57195025	-	0.466732780636478	0.210816468990256	Up1to5Kb	SLC43A3	cg23547429_SLC43A3_Up1to5Kb	NA	NA	NA	NA	NA	NA	NA	NA	NA	NA	NA
cg06471748	chr7	73185168	73185168	-	0.477320996373084	0.219216597213243	Up1to5Kb	CLDN3	cg06471748_CLDN3_Up1to5Kb	NA	NA	NA	NA	NA	NA	NA	NA	NA	NA	NA
cg00777968	chr6	32811647	32811647	+	0.395181088877585	0.0950813126210552	Promoters	PSMB9	cg00777968_PSMB9_Promoters	NA	NA	NA	NA	NA	NA	Yes	NA	NA	NA	NA
cg09623773	chr7	154863381	154863381	-	0.197908571057065	0.688775047923592	Promoters	HTR5A-AS1	cg09623773_HTR5A-AS1_Promoters	NA	NA	NA	NA	NA	NA	NA	NA	NA	NA	NA
cg12023844	chr17	15602157	15602157	+	0.39027104169387	0.721741071022004	Up1to5Kb	ZNF286A	cg12023844_ZNF286A_Up1to5Kb	NA	NA	NA	NA	NA	NA	NA	NA	NA	NA	NA
cg02483271	chr7	42277950	42277950	-	0.520910601951243	0.223766991168911	Up1to5Kb	GLI3	cg02483271_GLI3_Up1to5Kb	NA	NA	NA	NA	NA	NA	NA	NA	NA	NA	Yes
cg16691944	chr3	44519652	44519652	-	0.258345862830278	0.545326525352784	Up1to5Kb	ZNF445	cg16691944_ZNF445_Up1to5Kb	NA	NA	NA	NA	NA	NA	NA	NA	NA	NA	NA
cg23106115	chr8	96036568	96036568	+	0.488374267608179	0.714188359453229	Promoters	NDUFAF6	cg23106115_NDUFAF6_Promoters	NA	NA	NA	NA	NA	NA	NA	NA	NA	NA	NA
cg16268563	chr6	31513680	31513680	-	0.449145220226345	0.75731109513605	Up1to5Kb	DDX39B	cg16268563_DDX39B_Up1to5Kb	NA	NA	NA	NA	NA	NA	NA	NA	NA	NA	NA
cg07707586	chr15	55562699	55562699	-	0.837168474741845	0.383743256367246	Up1to5Kb	RAB27A	cg07707586_RAB27A_Up1to5Kb	NA	NA	NA	NA	NA	NA	NA	NA	NA	NA	NA
cg02535219	chr16	11876908	11876908	-	0.407873320127286	0.118368496599897	Up1to5Kb	ZC3H7A	cg02535219_ZC3H7A_Up1to5Kb	NA	NA	NA	NA	NA	NA	NA	NA	NA	NA	NA
cg10406027	chr16	11876912	11876912	-	0.436813168147772	0.0859456773603401	Up1to5Kb	ZC3H7A	cg10406027_ZC3H7A_Up1to5Kb	NA	NA	NA	NA	NA	NA	NA	NA	NA	NA	NA
cg07336964	chr16	8806359	8806359	+	0.151645259466545	0.703532627233721	Promoters	ABAT	cg07336964_ABAT_Promoters	NA	NA	NA	NA	NA	NA	NA	NA	NA	NA	NA
cg07068062	chr19	46002528	46002528	+	0.34979141960281	0.10433317062588	Promoters	PPM1N	cg07068062_PPM1N_Promoters	NA	NA	NA	NA	NA	NA	NA	NA	NA	NA	NA
cg01005968	chr19	45996460	45996460	+	0.18130132644326	0.597267144315985	Up1to5Kb	PPM1N	cg01005968_PPM1N_Up1to5Kb	NA	NA	NA	NA	NA	NA	NA	NA	NA	NA	NA
cg18725681	chr20	42940213	42940213	-	0.320567951752774	0.651832168005339	Promoters	FITM2	cg18725681_FITM2_Promoters	NA	NA	NA	NA	NA	NA	NA	NA	NA	NA	NA
cg22776856	chr16	3072572	3072572	-	0.336542387938803	0.754327889121463	Up1to5Kb	CLDN6	cg22776856_CLDN6_Up1to5Kb	NA	NA	NA	NA	NA	NA	NA	NA	NA	NA	NA
cg21090298	chr13	113622686	113622686	+	0.24868128200472	0.659968450595096	Promoters	MCF2L	cg21090298_MCF2L_Promoters	NA	NA	NA	NA	NA	NA	NA	NA	NA	NA	NA
cg19975218	chr2	173599732	173599732	+	0.290802590638172	0.82874955859329	Promoters	RAPGEF4	cg19975218_RAPGEF4_Promoters	NA	NA	NA	NA	NA	NA	NA	NA	NA	NA	NA
cg07012460	chr7	1127709	1127709	+	0.761545397460169	0.173300677448521	Promoters	GPER1	cg07012460_GPER1_Promoters	NA	NA	NA	NA	NA	NA	NA	NA	NA	NA	NA
cg24575275	chr7	1094737	1094737	+	0.676332910742143	0.227141770758841	Promoters	GPR146	cg24575275_GPR146_Promoters	NA	NA	NA	NA	NA	NA	NA	NA	NA	NA	NA
cg11421182	chr20	36153479	36153479	-	0.463493715554851	0.854524707450524	Promoters	BLCAP	cg11421182_BLCAP_Promoters	NA	NA	NA	NA	NA	NA	NA	NA	NA	NA	NA
cg22935317	chr14	23447078	23447078	-	0.783942495439208	0.366042646470984	Up1to5Kb	AJUBA	cg22935317_AJUBA_Up1to5Kb	NA	NA	NA	NA	NA	NA	NA	NA	NA	NA	NA
cg20222376	chr19	15530606	15530606	-	0.0833436458096043	0.318357430926949	Promoters	AKAP8L	cg20222376_AKAP8L_Promoters	NA	NA	NA	NA	NA	NA	NA	NA	NA	NA	NA
cg26608718	chr19	15530737	15530737	-	0.149443876903705	0.487555722935112	Promoters	AKAP8L	cg26608718_AKAP8L_Promoters	NA	NA	NA	NA	NA	NA	NA	NA	NA	NA	NA
cg19657351	chr6	10521558	10521558	+	0.787926296082817	0.343791591131446	Promoters	GCNT2	cg19657351_GCNT2_Promoters	NA	NA	NA	NA	NA	NA	NA	NA	NA	NA	NA
cg03608093	chr11	691457	691457	+	0.441298979442031	0.884131101783846	Up1to5Kb	TMEM80	cg03608093_TMEM80_Up1to5Kb	NA	NA	NA	NA	NA	NA	NA	NA	NA	NA	NA
cg08266839	chr11	691488	691488	+	0.368018665148322	0.910582475180767	Up1to5Kb	TMEM80	cg08266839_TMEM80_Up1to5Kb	NA	NA	NA	NA	NA	NA	NA	NA	NA	NA	NA
cg04141218	chr11	691531	691531	+	0.497755109659525	0.931081120773913	Up1to5Kb	TMEM80	cg04141218_TMEM80_Up1to5Kb	NA	NA	NA	NA	NA	NA	NA	NA	NA	NA	NA
cg24567694	chr7	154719693	154719693	+	0.766272286593263	0.3101744752387	Promoters	PAXIP1-AS2	cg24567694_PAXIP1-AS2_Promoters	NA	NA	NA	NA	NA	NA	NA	NA	NA	NA	NA
cg21301440	chr17	74534550	74534550	+	0.527248634202758	0.240158452587224	Up1to5Kb	PRCD	cg21301440_PRCD_Up1to5Kb	NA	NA	NA	NA	NA	NA	NA	NA	NA	NA	NA
cg07152925	chr21	48024683	48024683	-	0.851995840007669	0.145795378656927	Up1to5Kb	S100B	cg07152925_S100B_Up1to5Kb	NA	NA	NA	NA	NA	NA	NA	NA	NA	NA	NA
cg22894517	chr11	124733038	124733038	+	0.566524159308942	0.111550808020961	Up1to5Kb	ROBO3	cg22894517_ROBO3_Up1to5Kb	NA	NA	NA	NA	NA	NA	NA	NA	NA	NA	NA
cg15417285	chr11	124733557	124733557	+	0.515373448129281	0.0990325468994283	Up1to5Kb	ROBO3	cg15417285_ROBO3_Up1to5Kb	NA	NA	NA	NA	NA	NA	NA	NA	NA	NA	NA
cg15405572	chr12	78224552	78224552	+	0.835935443083084	0.170026430866699	Promoters	NAV3	cg15405572_NAV3_Promoters	NA	NA	NA	NA	NA	NA	NA	NA	NA	NA	NA
cg14528835	chr11	111742798	111742798	-	0.36799309271246	0.682102804495342	Promoters	ALG9	cg14528835_ALG9_Promoters	NA	NA	NA	NA	NA	NA	NA	NA	NA	NA	NA
cg23035923	chr22	25615557	25615557	+	0.832081612232067	0.549838635993895	Promoters	CRYBB2	cg23035923_CRYBB2_Promoters	NA	NA	NA	NA	NA	NA	NA	NA	NA	NA	NA
cg20558112	chr13	45968589	45968589	-	0.775044804960015	0.245763664505426	Up1to5Kb	RCN1P2	cg20558112_RCN1P2_Up1to5Kb	NA	NA	NA	NA	NA	NA	NA	NA	NA	NA	NA
cg09285543	chr14	101296134	101296134	+	0.464962303242389	0.888917557530055	Up1to5Kb	MEG3	cg09285543_MEG3_Up1to5Kb	NA	NA	NA	NA	NA	NA	NA	NA	NA	NA	NA
cg24183098	chr14	101296297	101296297	+	0.538156420899598	0.80898001926311	Up1to5Kb	MEG3	cg24183098_MEG3_Up1to5Kb	NA	NA	NA	NA	NA	NA	NA	NA	NA	NA	NA
cg11035687	chr14	101297249	101297249	+	0.725649680511409	0.915399557880755	Up1to5Kb	MEG3	cg11035687_MEG3_Up1to5Kb	NA	NA	NA	NA	NA	NA	NA	NA	NA	NA	NA
cg13322849	chr17	37771901	37771901	+	0.757741184413912	0.423797223202392	Up1to5Kb	AC087491.1	cg13322849_AC087491.1_Up1to5Kb	NA	NA	NA	NA	NA	NA	NA	NA	NA	NA	NA
cg00338116	chr13	43566313	43566313	-	0.387263626465424	0.0956407799235355	Up1to5Kb	EPSTI1	cg00338116_EPSTI1_Up1to5Kb	NA	NA	NA	NA	Yes	NA	NA	NA	NA	NA	NA
cg24351694	chr8	144655447	144655447	-	0.691110466302311	0.461818905045371	Up1to5Kb	MROH6	cg24351694_MROH6_Up1to5Kb	NA	NA	NA	NA	NA	NA	NA	NA	NA	NA	NA
cg23122263	chr8	110656166	110656166	-	0.108763571635109	0.499575862101313	Up1to5Kb	SYBU	cg23122263_SYBU_Up1to5Kb	NA	NA	NA	NA	NA	NA	NA	NA	NA	NA	NA
cg02386604	chr8	110656245	110656245	-	0.299359669121745	0.804436513072833	Up1to5Kb	SYBU	cg02386604_SYBU_Up1to5Kb	NA	NA	NA	NA	NA	NA	NA	NA	NA	NA	NA
cg01395254	chr2	2336428	2336428	-	0.0969359400871479	0.592703585695649	Up1to5Kb	MYT1L	cg01395254_MYT1L_Up1to5Kb	NA	NA	NA	NA	NA	NA	NA	NA	NA	NA	NA
cg03954861	chr12	6561352	6561352	-	0.530656933822577	0.143007668457956	Promoters	CD27-AS1	cg03954861_CD27-AS1_Promoters	NA	NA	NA	NA	NA	NA	NA	NA	NA	NA	NA
cg16639692	chr5	43037666	43037666	+	0.295711733572788	0.697897056364695	Up1to5Kb	AC025171.2	cg16639692_AC025171.2_Up1to5Kb	NA	NA	NA	NA	NA	NA	NA	NA	NA	NA	NA
cg16380885	chr5	17219936	17219936	-	0.16294421431667	0.75280682415732	Up1to5Kb	BASP1-AS1	cg16380885_BASP1-AS1_Up1to5Kb	NA	NA	NA	NA	NA	NA	NA	NA	NA	NA	NA
cg11582223	chr11	308126	308126	+	0.842527068183701	0.328424347384786	Promoters	IFITM2	cg11582223_IFITM2_Promoters	NA	NA	NA	NA	NA	NA	NA	NA	NA	NA	NA
cg08416522	chr21	30451568	30451568	+	0.768167116892783	0.418624680990194	Up1to5Kb	MAP3K7CL	cg08416522_MAP3K7CL_Up1to5Kb	NA	NA	NA	NA	NA	NA	NA	NA	NA	NA	NA
cg26210267	chr4	668877	668877	+	0.386560020880354	0.177633132758721	Up1to5Kb	MYL5	cg26210267_MYL5_Up1to5Kb	NA	NA	NA	NA	NA	NA	NA	NA	NA	NA	NA
cg19382657	chr18	501234	501234	-	0.386635750999781	0.145149175338631	Up1to5Kb	COLEC12	cg19382657_COLEC12_Up1to5Kb	NA	NA	NA	NA	NA	NA	NA	NA	NA	NA	NA
cg23656110	chr21	45232531	45232531	-	0.75316540489504	0.411938282272918	Up1to5Kb	AATBC	cg23656110_AATBC_Up1to5Kb	NA	NA	NA	NA	NA	NA	NA	NA	NA	NA	NA
cg17232217	chr4	1203104	1203104	-	0.433053607745358	0.882675851361082	Promoters	SPON2	cg17232217_SPON2_Promoters	NA	NA	NA	NA	NA	NA	NA	NA	NA	NA	NA
cg16021018	chr3	46449313	46449313	+	0.295758807042334	0.827900993157493	Promoters	CCRL2	cg16021018_CCRL2_Promoters	NA	NA	NA	NA	NA	NA	NA	NA	NA	NA	NA
cg24535622	chr1	6546574	6546574	-	0.517813211852548	0.172057510394269	Up1to5Kb	PLEKHG5	cg24535622_PLEKHG5_Up1to5Kb	NA	NA	NA	NA	NA	NA	NA	NA	NA	NA	NA
cg14514120	chr12	64801624	64801624	+	0.810248636049127	0.289035929323109	Up1to5Kb	XPOT	cg14514120_XPOT_Up1to5Kb	NA	NA	NA	NA	NA	NA	NA	NA	NA	NA	NA
cg02569142	chr1	2720831	2720831	-	0.805683511777924	0.483389893134757	Up1to5Kb	TTC34	cg02569142_TTC34_Up1to5Kb	NA	NA	NA	NA	NA	NA	NA	NA	NA	NA	NA
cg19811108	chr1	117636534	117636534	+	0.434021996189234	0.922125061221046	Promoters	MIR942	cg19811108_MIR942_Promoters	NA	NA	NA	NA	NA	NA	NA	NA	NA	NA	NA
cg17663774	chr11	124716366	124716366	-	0.762696750929078	0.443276083030083	Up1to5Kb	AP000866.1	cg17663774_AP000866.1_Up1to5Kb	NA	NA	NA	NA	NA	NA	NA	NA	NA	NA	NA
cg26532826	chr22	31003127	31003127	-	0.452827373206068	0.144397714334919	Promoters	PES1	cg26532826_PES1_Promoters	NA	NA	NA	NA	NA	NA	NA	NA	NA	NA	NA
cg02111168	chr22	31003283	31003283	-	0.569821759272127	0.0900204398703924	Promoters	PES1	cg02111168_PES1_Promoters	NA	NA	NA	NA	NA	NA	NA	NA	NA	NA	NA
cg01195214	chr16	1362243	1362243	+	0.654100439246211	0.370819387611966	Up1to5Kb	UBE2I	cg01195214_UBE2I_Up1to5Kb	NA	NA	NA	NA	NA	NA	NA	NA	NA	NA	NA
cg24396429	chr2	40739661	40739661	-	0.276641017940534	0.920208369272603	Promoters	SLC8A1	cg24396429_SLC8A1_Promoters	NA	NA	NA	NA	NA	NA	NA	NA	NA	NA	NA
cg15135286	chr2	33359281	33359281	+	0.713850843585662	0.246822805016512	Promoters	LTBP1	cg15135286_LTBP1_Promoters	NA	NA	NA	NA	NA	NA	NA	NA	NA	NA	NA
cg16985778	chr1	32708234	32708234	-	0.814417365922962	0.194592015393815	Up1to5Kb	MTMR9LP	cg16985778_MTMR9LP_Up1to5Kb	NA	NA	NA	NA	NA	NA	NA	NA	NA	NA	NA
cg04680436	chr2	242842668	242842668	-	0.679276063063523	0.211245567497534	Promoters	FAM240C	cg04680436_FAM240C_Promoters	NA	NA	NA	NA	NA	NA	NA	NA	NA	NA	NA
cg05140624	chr6	129251445	129251445	-	0.455359551941371	0.773057509006089	Promoters	MESTP1	cg05140624_MESTP1_Promoters	NA	NA	NA	NA	NA	NA	NA	NA	NA	NA	NA
cg24260327	chr12	125023590	125023590	-	0.728402730661954	0.460159886920703	Up1to5Kb	NCOR2	cg24260327_NCOR2_Up1to5Kb	NA	NA	NA	NA	NA	NA	NA	NA	NA	NA	NA
cg16598600	chr1	50891456	50891456	-	0.361659065556464	0.66786292462742	Up1to5Kb	DMRTA2	cg16598600_DMRTA2_Up1to5Kb	NA	NA	NA	NA	NA	NA	NA	NA	NA	NA	NA
cg18364770	chr5	168310523	168310523	-	0.808242928943103	0.373531343874788	Up1to5Kb	SLIT3	cg18364770_SLIT3_Up1to5Kb	NA	NA	NA	NA	NA	NA	NA	NA	NA	NA	NA
cg16077125	chr6	166959444	166959444	-	0.339300928669238	0.810494801524413	Up1to5Kb	RPS6KA2	cg16077125_RPS6KA2_Up1to5Kb	NA	NA	NA	NA	NA	NA	NA	NA	NA	NA	NA
cg22717080	chr6	166959505	166959505	-	0.373543715709856	0.848865004278178	Up1to5Kb	RPS6KA2	cg22717080_RPS6KA2_Up1to5Kb	NA	NA	NA	NA	NA	NA	NA	NA	NA	NA	NA
cg04709129	chr6	166959552	166959552	-	0.535335797776672	0.930902030278463	Up1to5Kb	RPS6KA2	cg04709129_RPS6KA2_Up1to5Kb	NA	NA	NA	NA	NA	NA	NA	NA	NA	NA	NA
cg23942508	chr19	45201924	45201924	+	0.732081547061253	0.417436651341787	Up1to5Kb	CEACAM16	cg23942508_CEACAM16_Up1to5Kb	NA	NA	NA	NA	NA	NA	NA	NA	NA	NA	NA
cg14264795	chr12	114845180	114845180	-	0.439602522323786	0.822606192096077	Up1to5Kb	TBX5	cg14264795_TBX5_Up1to5Kb	NA	NA	NA	NA	NA	NA	NA	NA	NA	NA	NA
cg05409391	chr11	1886783	1886783	+	0.335306866001419	0.956274201071742	Up1to5Kb	LSP1	cg05409391_LSP1_Up1to5Kb	NA	NA	NA	NA	NA	NA	NA	NA	NA	NA	NA
cg05003723	chr11	1886799	1886799	+	0.261633908930018	0.921593550814874	Up1to5Kb	LSP1	cg05003723_LSP1_Up1to5Kb	NA	NA	NA	NA	NA	NA	NA	NA	NA	NA	NA
cg06818532	chr3	107318032	107318032	+	0.754696223202795	0.256172942349511	Promoters	BBX	cg06818532_BBX_Promoters	NA	NA	NA	NA	NA	NA	NA	NA	NA	NA	NA
cg26986147	chr22	30957711	30957711	-	0.711670623817332	0.427899751168759	Up1to5Kb	GAL3ST1	cg26986147_GAL3ST1_Up1to5Kb	NA	NA	NA	NA	NA	NA	NA	Yes	NA	NA	NA
cg20533899	chr11	76381105	76381105	-	0.744580418271767	0.435906372748804	Promoters	LRRC32	cg20533899_LRRC32_Promoters	NA	NA	NA	NA	NA	NA	NA	NA	NA	NA	NA
cg12783491	chr2	20212831	20212831	-	0.463696656269474	0.172183988366672	Promoters	MATN3	cg12783491_MATN3_Promoters	NA	NA	NA	NA	NA	NA	NA	NA	NA	NA	NA
cg03896589	chr2	56410288	56410288	+	0.319546640858083	0.768606604369122	Promoters	CCDC85A	cg03896589_CCDC85A_Promoters	NA	NA	NA	NA	NA	NA	NA	NA	NA	NA	NA
cg17611074	chr2	56410300	56410300	+	0.369277954183292	0.830328436149445	Promoters	CCDC85A	cg17611074_CCDC85A_Promoters	NA	NA	NA	NA	NA	NA	NA	NA	NA	NA	NA
cg20005056	chr2	26398994	26398994	+	0.713041857040177	0.410869055634558	Up1to5Kb	GAREM2	cg20005056_GAREM2_Up1to5Kb	NA	NA	NA	NA	NA	NA	NA	NA	NA	NA	NA
cg23896816	chr22	39473253	39473253	+	0.610853668286824	0.217721292825529	Promoters	APOBEC3G	cg23896816_APOBEC3G_Promoters	NA	NA	NA	NA	NA	NA	NA	NA	NA	NA	NA
cg07686441	chr15	52570517	52570517	-	0.361733590084907	0.802144241541914	Up1to5Kb	MIR1266	cg07686441_MIR1266_Up1to5Kb	NA	NA	NA	NA	NA	NA	NA	NA	NA	NA	NA
cg07567679	chr15	52570612	52570612	-	0.342429709635454	0.900802728615222	Up1to5Kb	MIR1266	cg07567679_MIR1266_Up1to5Kb	NA	NA	NA	NA	NA	NA	NA	NA	NA	NA	NA
cg24603926	chr12	120151679	120151679	-	0.469987371950878	0.875022956989718	Up1to5Kb	MIR1178	cg24603926_MIR1178_Up1to5Kb	NA	NA	NA	NA	NA	NA	NA	NA	NA	NA	NA
cg21913981	chr12	120151706	120151706	-	0.290311558524751	0.82991191670381	Up1to5Kb	MIR1178	cg21913981_MIR1178_Up1to5Kb	NA	NA	NA	NA	NA	NA	NA	NA	NA	NA	NA
cg10024406	chr12	120152022	120152022	-	0.449510438582461	0.917604357086342	Up1to5Kb	MIR1178	cg10024406_MIR1178_Up1to5Kb	NA	NA	NA	NA	NA	NA	NA	NA	NA	NA	NA
cg13038544	chr12	57588198	57588198	+	0.550390157678641	0.81747555318679	Promoters	MIR1228	cg13038544_MIR1228_Promoters	NA	NA	NA	NA	NA	NA	NA	NA	NA	NA	NA
cg07124859	chr12	57588219	57588219	+	0.549127692618125	0.849466042768085	Promoters	MIR1228	cg07124859_MIR1228_Promoters	NA	NA	NA	NA	NA	NA	NA	NA	NA	NA	NA
cg03542031	chr1	28906210	28906210	-	0.514702659332837	0.828553190460544	Promoters	SNORD99	cg03542031_SNORD99_Promoters	NA	NA	NA	NA	NA	NA	NA	NA	NA	NA	NA
cg26328951	chr1	28906514	28906514	-	0.670175445007603	0.913303810554552	Up1to5Kb	SNORD99	cg26328951_SNORD99_Up1to5Kb	NA	NA	NA	NA	NA	NA	NA	NA	NA	NA	NA
cg24352349	chr22	45597767	45597767	-	0.249777339062194	0.792869069761298	Up1to5Kb	MIR1249	cg24352349_MIR1249_Up1to5Kb	NA	NA	NA	NA	NA	NA	NA	NA	NA	NA	NA
cg01636575	chr17	13447853	13447853	-	0.755927635941254	0.270547444022775	Promoters	MIR548H3	cg01636575_MIR548H3_Promoters	NA	NA	NA	NA	NA	NA	NA	NA	NA	NA	NA
cg09637757	chr8	104831516	104831516	+	0.123242869968391	0.615548299379719	Promoters	RIMS2	cg09637757_RIMS2_Promoters	NA	NA	NA	NA	NA	NA	NA	NA	NA	NA	NA
cg14022550	chr2	158184192	158184192	-	0.794256214767114	0.232548390963905	Up1to5Kb	ERMN	cg14022550_ERMN_Up1to5Kb	NA	NA	NA	NA	NA	NA	NA	Yes	NA	NA	NA
cg07926733	chr2	74208590	74208590	+	0.663014588783979	0.202443170455354	Up1to5Kb	TET3	cg07926733_TET3_Up1to5Kb	NA	NA	NA	NA	NA	NA	NA	NA	NA	NA	NA
cg01207951	chr2	74208655	74208655	+	0.745030080695557	0.289826883664992	Up1to5Kb	TET3	cg01207951_TET3_Up1to5Kb	NA	NA	NA	NA	NA	NA	NA	NA	NA	NA	NA
cg16256243	chr2	85648512	85648512	-	0.668318593893872	0.183562865482712	Up1to5Kb	CAPG	cg16256243_CAPG_Up1to5Kb	NA	NA	NA	NA	NA	NA	NA	NA	NA	NA	NA
cg10062065	chr2	220308747	220308747	+	0.455259358479986	0.926967907430724	Up1to5Kb	SPEG	cg10062065_SPEG_Up1to5Kb	NA	NA	NA	NA	NA	NA	NA	NA	NA	NA	NA
cg21205978	chr22	36044151	36044151	+	0.802255217413606	0.0756375870833069	Promoters	APOL6	cg21205978_APOL6_Promoters	NA	NA	NA	NA	NA	NA	NA	NA	NA	NA	NA
cg13218739	chr2	182850683	182850683	+	0.778964504502865	0.28257093093947	Promoters	PPP1R1C	cg13218739_PPP1R1C_Promoters	NA	NA	NA	NA	NA	NA	NA	NA	NA	NA	NA
cg00004700	chr2	106013885	106013885	-	0.420230772504237	0.925515109276291	Promoters	FHL2	cg00004700_FHL2_Promoters	NA	NA	NA	NA	NA	NA	NA	NA	NA	Yes	NA
cg22350070	chr2	79738639	79738639	+	0.78981785998642	0.313625894594196	Up1to5Kb	CTNNA2	cg22350070_CTNNA2_Up1to5Kb	NA	NA	NA	NA	NA	NA	NA	NA	NA	NA	NA
cg17347335	chr11	93583973	93583973	-	0.190779193237219	0.650105887373144	Up1to5Kb	VSTM5	cg17347335_VSTM5_Up1to5Kb	NA	NA	NA	NA	NA	NA	NA	NA	NA	NA	NA
cg19603202	chr22	38431726	38431726	-	0.787512811844255	0.424337650762567	Up1to5Kb	AL031587.1	cg19603202_AL031587.1_Up1to5Kb	NA	NA	NA	NA	NA	NA	NA	NA	NA	NA	NA
cg16434331	chr17	70712540	70712540	-	0.827902224658774	0.192323729044936	Up1to5Kb	AC080037.1	cg16434331_AC080037.1_Up1to5Kb	NA	NA	NA	NA	NA	NA	NA	NA	NA	NA	NA
cg02588532	chr6	166922931	166922931	-	0.606474406623789	0.921959256401307	Up1to5Kb	MIR1913	cg02588532_MIR1913_Up1to5Kb	NA	NA	NA	NA	NA	NA	NA	NA	NA	NA	NA
cg14516632	chr13	19446306	19446306	-	0.645039862311088	0.367199574568102	Up1to5Kb	RNU6-55P	cg14516632_RNU6-55P_Up1to5Kb	NA	NA	NA	NA	NA	NA	NA	NA	NA	NA	NA
cg22321327	chr11	47639458	47639458	-	0.444117833036787	0.854152858313044	Up1to5Kb	Y_RNA	cg22321327_Y_RNA_Up1to5Kb	NA	NA	NA	NA	NA	NA	NA	NA	NA	NA	NA
cg20938346	chr6	100874816	100874816	+	0.718845983964158	0.262190444826995	Promoters	Z86062.2	cg20938346_Z86062.2_Promoters	NA	NA	NA	NA	NA	NA	NA	NA	NA	NA	NA
cg10532908	chr7	142555548	142555548	+	0.39093042721625	0.906304682567229	Up1to5Kb	EPHB6	cg10532908_EPHB6_Up1to5Kb	NA	NA	NA	NA	NA	NA	NA	NA	NA	NA	NA
cg17328407	chr5	157288521	157288521	-	0.410071733015713	0.893583129525754	Up1to5Kb	CLINT1	cg17328407_CLINT1_Up1to5Kb	NA	NA	NA	NA	NA	NA	NA	NA	NA	NA	NA
cg00660272	chr1	24231353	24231353	+	0.800364467371982	0.47341424556777	Up1to5Kb	AL590609.2	cg00660272_AL590609.2_Up1to5Kb	NA	NA	NA	NA	NA	NA	NA	NA	NA	NA	NA
cg15560884	chr1	710097	710097	+	0.447838645957561	0.733588875539689	Up1to5Kb	LINC01409	cg15560884_LINC01409_Up1to5Kb	NA	NA	NA	NA	NA	NA	NA	NA	NA	NA	NA
cg01156077	chr2	63275178	63275178	-	0.641639455346387	0.261725790852151	Up1to5Kb	AC007098.1	cg01156077_AC007098.1_Up1to5Kb	NA	NA	NA	NA	NA	NA	NA	NA	NA	NA	NA
cg04353769	chr11	59951557	59951557	-	0.806833802881629	0.484151931736447	Promoters	MS4A6A	cg04353769_MS4A6A_Promoters	NA	NA	NA	NA	NA	NA	NA	NA	NA	NA	NA
cg24312105	chr1	234352605	234352605	-	0.232649107231199	0.878900633520971	Up1to5Kb	AL122008.3	cg24312105_AL122008.3_Up1to5Kb	NA	NA	NA	NA	NA	NA	NA	NA	NA	NA	NA
cg13264941	chr20	61148892	61148892	-	0.36499425941856	0.113486282670552	Promoters	MIR1-1HG-AS1	cg13264941_MIR1-1HG-AS1_Promoters	NA	NA	NA	NA	NA	NA	NA	NA	NA	NA	NA
cg26740639	chr3	10805956	10805956	-	0.565230220504412	0.230642475030779	Promoters	LINC00606	cg26740639_LINC00606_Promoters	NA	NA	NA	NA	NA	NA	NA	NA	NA	NA	NA
cg17188574	chr3	10805960	10805960	-	0.786516385615252	0.358670150480495	Promoters	LINC00606	cg17188574_LINC00606_Promoters	NA	NA	NA	NA	NA	NA	NA	NA	NA	NA	NA
cg07220922	chr3	10806022	10806022	-	0.689540615621537	0.108017981146103	Promoters	LINC00606	cg07220922_LINC00606_Promoters	NA	NA	NA	NA	NA	NA	NA	NA	NA	NA	NA
cg00193283	chr3	10806047	10806047	-	0.784423856400055	0.20085897744547	Promoters	LINC00606	cg00193283_LINC00606_Promoters	NA	NA	NA	NA	NA	NA	NA	NA	NA	NA	NA
cg22843684	chr3	10806114	10806114	-	0.838566203177691	0.233844209698916	Promoters	LINC00606	cg22843684_LINC00606_Promoters	NA	NA	NA	NA	NA	NA	NA	NA	NA	NA	NA
cg03830585	chr3	4536777	4536777	-	0.242990468642179	0.57659495999635	Up1to5Kb	ITPR1-DT	cg03830585_ITPR1-DT_Up1to5Kb	NA	NA	NA	NA	NA	NA	NA	NA	NA	NA	NA
cg06323290	chr10	71029879	71029879	-	0.878995947716634	0.639901220494215	Up1to5Kb	AL596223.2	cg06323290_AL596223.2_Up1to5Kb	NA	NA	NA	NA	NA	NA	NA	NA	NA	NA	NA
cg02505827	chr5	68711277	68711277	+	0.718653808503705	0.189541746500391	Up1to5Kb	MARVELD2	cg02505827_MARVELD2_Up1to5Kb	NA	NA	NA	NA	NA	NA	NA	NA	NA	NA	NA
cg20484653	chr1	204955033	204955033	+	0.353801764937503	0.825584919994797	Up1to5Kb	NFASC	cg20484653_NFASC_Up1to5Kb	NA	NA	NA	NA	NA	NA	NA	NA	NA	NA	NA
cg10039160	chr1	204955638	204955638	+	0.307742779084054	0.858942444775077	Up1to5Kb	NFASC	cg10039160_NFASC_Up1to5Kb	NA	NA	NA	NA	NA	NA	NA	NA	NA	NA	NA
cg16288318	chr13	112986927	112986927	-	0.301208387151359	0.847711659375859	Up1to5Kb	LINC01044	cg16288318_LINC01044_Up1to5Kb	NA	NA	NA	NA	NA	NA	NA	NA	NA	NA	NA
cg06854264	chr1	200861254	200861254	+	0.798406857448949	0.30957798104507	Up1to5Kb	INAVA	cg06854264_INAVA_Up1to5Kb	NA	NA	NA	NA	NA	NA	NA	NA	NA	NA	NA
cg20791593	chr2	242751796	242751796	-	0.771255825196379	0.262409128270821	Promoters	AC131097.2	cg20791593_AC131097.2_Promoters	NA	NA	NA	NA	NA	NA	NA	NA	NA	NA	NA
cg19007167	chr2	242755350	242755350	-	0.811771901789067	0.467911056105982	Up1to5Kb	AC131097.2	cg19007167_AC131097.2_Up1to5Kb	NA	NA	NA	NA	NA	NA	NA	NA	NA	NA	NA
cg16476317	chr19	39737804	39737804	-	0.517864032722638	0.214696796058846	Up1to5Kb	IFNL3	cg16476317_IFNL3_Up1to5Kb	NA	NA	NA	NA	NA	NA	NA	NA	NA	NA	NA
cg09986680	chr19	39737861	39737861	-	0.528932451446711	0.220131559678426	Up1to5Kb	IFNL3	cg09986680_IFNL3_Up1to5Kb	NA	NA	NA	NA	NA	NA	NA	NA	NA	NA	NA
cg14341310	chr3	15297023	15297023	+	0.483393907621278	0.901687879670688	Up1to5Kb	SH3BP5-AS1	cg14341310_SH3BP5-AS1_Up1to5Kb	NA	NA	NA	NA	NA	NA	NA	NA	NA	NA	NA
cg25488206	chr22	36236303	36236303	-	0.147030229340936	0.469246952016604	Up1to5Kb	RBFOX2	cg25488206_RBFOX2_Up1to5Kb	NA	NA	NA	NA	NA	NA	NA	NA	NA	NA	NA
cg02645408	chr7	731437	731437	-	0.396363107718554	0.927187011025484	Up1to5Kb	PRKAR1B	cg02645408_PRKAR1B_Up1to5Kb	NA	NA	NA	NA	NA	NA	NA	NA	NA	NA	NA
cg03411372	chr22	24643658	24643658	+	0.507897327788516	0.143506166333411	Up1to5Kb	POM121L9P	cg03411372_POM121L9P_Up1to5Kb	NA	NA	NA	NA	NA	NA	NA	NA	NA	NA	NA
cg13382703	chr1	44057099	44057099	+	0.563041757538913	0.87593181523333	Promoters	PTPRF	cg13382703_PTPRF_Promoters	NA	NA	NA	NA	NA	NA	NA	NA	NA	NA	NA
cg11600734	chr3	4794020	4794020	-	0.458857550414866	0.856341244043593	Up1to5Kb	EGOT	cg11600734_EGOT_Up1to5Kb	NA	NA	NA	NA	NA	NA	NA	NA	NA	NA	NA
cg27082881	chr3	11062724	11062724	-	0.695520493237487	0.232584633739176	Up1to5Kb	SLC6A1-AS1	cg27082881_SLC6A1-AS1_Up1to5Kb	NA	NA	NA	NA	NA	NA	NA	NA	NA	NA	NA
cg04542977	chr1	51982669	51982669	+	0.826609248375818	0.229985624745455	Up1to5Kb	EPS15-AS1	cg04542977_EPS15-AS1_Up1to5Kb	NA	NA	NA	NA	NA	NA	NA	NA	NA	NA	NA
cg00337466	chr10	135090565	135090565	-	0.492764080366129	0.223553781355473	Promoters	ADAM8	cg00337466_ADAM8_Promoters	NA	NA	NA	NA	NA	NA	NA	NA	NA	NA	NA
cg05842420	chr2	237073843	237073843	+	0.274985276798947	0.568011027152345	Up1to5Kb	AC019068.1	cg05842420_AC019068.1_Up1to5Kb	NA	NA	NA	NA	NA	NA	NA	NA	NA	NA	NA
cg20681184	chr1	9750813	9750813	-	0.594386322002014	0.931843424029651	Up1to5Kb	PIK3CD-AS2	cg20681184_PIK3CD-AS2_Up1to5Kb	NA	NA	NA	NA	NA	NA	NA	NA	NA	NA	NA
cg19260329	chr1	159174076	159174076	-	0.502269368716551	0.773171507504302	Up1to5Kb	CADM3-AS1	cg19260329_CADM3-AS1_Up1to5Kb	NA	NA	NA	NA	NA	NA	NA	NA	NA	NA	NA
cg21338225	chr7	30179748	30179748	+	0.470976417243282	0.11623442663295	Promoters	AC007036.2	cg21338225_AC007036.2_Promoters	NA	NA	NA	NA	NA	NA	NA	NA	NA	NA	NA
cg04554720	chr21	35552831	35552831	+	0.829842449877635	0.299499745878551	Promoters	LINC00310	cg04554720_LINC00310_Promoters	NA	NA	NA	NA	NA	NA	NA	NA	NA	NA	NA
cg03965648	chr2	200333401	200333401	+	0.328933880069916	0.730754126008908	Up1to5Kb	SATB2-AS1	cg03965648_SATB2-AS1_Up1to5Kb	NA	NA	NA	NA	NA	NA	NA	NA	NA	NA	NA
cg01425021	chr4	1995036	1995036	-	0.36737753712778	0.876980247381199	Up1to5Kb	NELFA	cg01425021_NELFA_Up1to5Kb	NA	NA	NA	NA	NA	NA	NA	NA	NA	NA	NA
cg25383043	chr10	11046888	11046888	+	0.198973871585879	0.769473738310848	Promoters	CELF2	cg25383043_CELF2_Promoters	NA	NA	NA	NA	NA	NA	NA	NA	NA	NA	NA
cg16568360	chr16	29987261	29987261	+	0.188981444677441	0.492166163878918	Up1to5Kb	TAOK2	cg16568360_TAOK2_Up1to5Kb	NA	NA	NA	NA	NA	NA	NA	NA	NA	NA	NA
cg24332685	chr6	31508126	31508126	+	0.628055086809718	0.241179429637766	Up1to5Kb	DDX39B-AS1	cg24332685_DDX39B-AS1_Up1to5Kb	NA	NA	NA	NA	NA	NA	NA	NA	NA	NA	NA
cg17402397	chr22	31477754	31477754	+	0.79788747113048	0.527646870775847	Up1to5Kb	SMTN	cg17402397_SMTN_Up1to5Kb	NA	NA	NA	NA	NA	NA	NA	NA	NA	NA	NA
cg14385008	chr2	3469154	3469154	+	0.483212428397185	0.965686991966032	Promoters	TRAPPC12	cg14385008_TRAPPC12_Promoters	NA	NA	NA	NA	NA	NA	NA	NA	NA	NA	NA
cg08530036	chr1	19496406	19496406	-	0.21069114057291	0.806465453876361	Up1to5Kb	UBR4	cg08530036_UBR4_Up1to5Kb	NA	NA	NA	NA	NA	NA	NA	NA	NA	NA	NA
cg03163783	chr2	200326591	200326591	-	0.146807663013788	0.706276076851893	Up1to5Kb	SATB2	cg03163783_SATB2_Up1to5Kb	NA	NA	NA	NA	NA	NA	NA	NA	NA	Yes	NA
cg10225197	chr2	220159976	220159976	+	0.580869889440911	0.258731907396968	Up1to5Kb	AC114803.1	cg10225197_AC114803.1_Up1to5Kb	NA	NA	NA	NA	NA	NA	NA	NA	NA	NA	NA
cg27069188	chr16	285785	285785	+	0.142017744648294	0.484943952019286	Up1to5Kb	FAM234A	cg27069188_FAM234A_Up1to5Kb	NA	NA	NA	NA	NA	NA	NA	NA	NA	NA	NA
cg14667273	chr1	1369934	1369934	-	0.47920048756147	0.115658078554317	Up1to5Kb	LINC01770	cg14667273_LINC01770_Up1to5Kb	NA	NA	NA	NA	NA	NA	NA	NA	NA	NA	NA
cg13466128	chr9	132648438	132648438	-	0.701881280499265	0.294430021982916	Up1to5Kb	AL158207.1	cg13466128_AL158207.1_Up1to5Kb	NA	NA	NA	NA	NA	NA	NA	NA	NA	NA	NA
cg14486905	chr2	171677602	171677602	-	0.233587300171249	0.807401384107261	Up1to5Kb	AC007405.2	cg14486905_AC007405.2_Up1to5Kb	NA	NA	NA	NA	NA	NA	NA	NA	NA	NA	NA
cg24784036	chr3	50306878	50306878	+	0.770710356027776	0.284363329240285	Up1to5Kb	SEMA3B	cg24784036_SEMA3B_Up1to5Kb	NA	NA	NA	NA	NA	NA	NA	NA	NA	NA	NA
cg10883123	chr13	113436651	113436651	+	0.69868229351676	0.240025302253047	Up1to5Kb	ATP11A	cg10883123_ATP11A_Up1to5Kb	NA	NA	NA	NA	NA	NA	NA	NA	NA	NA	NA
cg12765716	chr12	110252791	110252791	-	0.807683173206979	0.478193886892275	Up1to5Kb	TRPV4	cg12765716_TRPV4_Up1to5Kb	NA	NA	NA	NA	NA	NA	NA	NA	NA	NA	NA
cg17183905	chr12	110253842	110253842	-	0.733749565274322	0.335863334738229	Up1to5Kb	TRPV4	cg17183905_TRPV4_Up1to5Kb	NA	NA	NA	NA	NA	NA	NA	NA	NA	NA	NA
cg24430703	chr7	55621681	55621681	-	0.590361974318038	0.848552087585922	Up1to5Kb	VOPP1	cg24430703_VOPP1_Up1to5Kb	NA	NA	NA	NA	NA	NA	NA	NA	NA	NA	NA
cg02022181	chr7	1063891	1063891	+	0.519213465881605	0.857586414222556	Up1to5Kb	AC073957.1	cg02022181_AC073957.1_Up1to5Kb	NA	NA	NA	NA	NA	NA	NA	NA	NA	NA	NA
cg02081722	chr7	100061611	100061611	-	0.824769847923716	0.339788734991485	Promoters	C7orf61	cg02081722_C7orf61_Promoters	NA	NA	NA	NA	NA	NA	NA	NA	NA	NA	NA
cg15161854	chr1	28836139	28836139	+	0.3764280707373	0.730423424423266	Promoters	RCC1	cg15161854_RCC1_Promoters	NA	NA	NA	NA	NA	NA	NA	NA	NA	NA	NA
cg20494635	chr11	2012071	2012071	-	0.811260101517998	0.385710586195758	Up1to5Kb	MRPL23-AS1	cg20494635_MRPL23-AS1_Up1to5Kb	NA	NA	NA	NA	NA	NA	NA	NA	NA	NA	NA
cg02871707	chr11	2012411	2012411	-	0.734143900689169	0.140618233094376	Up1to5Kb	MRPL23-AS1	cg02871707_MRPL23-AS1_Up1to5Kb	NA	NA	NA	NA	NA	NA	NA	NA	NA	NA	NA
cg08050907	chr3	111757608	111757608	+	0.466455905490588	0.870336309379901	Promoters	TMPRSS7	cg08050907_TMPRSS7_Promoters	NA	NA	NA	NA	NA	NA	NA	NA	NA	NA	NA
cg03741458	chr2	200468445	200468445	+	0.812461776095858	0.304209138546821	Up1to5Kb	LINC01877	cg03741458_LINC01877_Up1to5Kb	NA	NA	NA	NA	NA	NA	NA	NA	NA	NA	NA
cg27215236	chr7	878040	878040	+	0.569705639945748	0.976072034955997	Up1to5Kb	SUN1	cg27215236_SUN1_Up1to5Kb	NA	NA	NA	NA	NA	NA	NA	NA	NA	NA	NA
cg07815491	chr7	878073	878073	+	0.531077316815359	0.907577496764636	Up1to5Kb	SUN1	cg07815491_SUN1_Up1to5Kb	NA	NA	NA	NA	NA	NA	NA	NA	NA	NA	NA
cg00015121	chr14	24024633	24024633	-	0.222825503287189	0.507139499708718	Up1to5Kb	ZFHX2	cg00015121_ZFHX2_Up1to5Kb	NA	NA	NA	NA	NA	NA	NA	NA	NA	NA	NA
cg26047334	chr2	218785909	218785909	-	0.704894038593646	0.144810154131015	Promoters	TNS1	cg26047334_TNS1_Promoters	Yes	NA	NA	NA	NA	NA	NA	NA	NA	NA	NA
cg13187827	chr6	31734192	31734192	-	0.636107996652673	0.280291494562616	Promoters	SAPCD1-AS1	cg13187827_SAPCD1-AS1_Promoters	NA	NA	NA	NA	NA	NA	NA	NA	NA	NA	NA
cg20209754	chr21	45555600	45555600	+	0.515862119750615	0.923812338570515	Promoters	GATD3A	cg20209754_GATD3A_Promoters	NA	NA	NA	NA	NA	NA	NA	NA	NA	NA	NA
cg19709355	chr17	38504102	38504102	+	0.490747656073235	0.0939452339775728	Up1to5Kb	RARA	cg19709355_RARA_Up1to5Kb	NA	NA	NA	NA	NA	NA	NA	NA	NA	NA	NA
cg17389212	chr12	49079998	49079998	-	0.749411038945375	0.456444679154951	Up1to5Kb	KANSL2	cg17389212_KANSL2_Up1to5Kb	NA	NA	NA	NA	NA	NA	NA	NA	NA	NA	NA
cg01844235	chr22	23487969	23487969	+	0.188483094968194	0.539709502438129	Up1to5Kb	RAB36	cg01844235_RAB36_Up1to5Kb	NA	NA	NA	NA	NA	NA	NA	NA	NA	NA	NA
cg07344990	chr16	625906	625906	+	0.629914491877438	0.966424471609186	Up1to5Kb	PIGQ	cg07344990_PIGQ_Up1to5Kb	NA	NA	NA	NA	NA	NA	NA	NA	NA	NA	NA
cg24787238	chr7	2149674	2149674	-	0.523527256948421	0.88668034736014	Up1to5Kb	MAD1L1	cg24787238_MAD1L1_Up1to5Kb	NA	NA	NA	NA	NA	NA	NA	NA	NA	NA	NA
cg17932631	chr2	96990861	96990861	-	0.432392777817954	0.194371685826537	Up1to5Kb	AC021188.1	cg17932631_AC021188.1_Up1to5Kb	NA	NA	NA	NA	NA	NA	NA	NA	NA	NA	NA
cg21639236	chr22	46664151	46664151	+	0.419322272969992	0.209102379147184	Up1to5Kb	TTC38	cg21639236_TTC38_Up1to5Kb	NA	NA	NA	NA	NA	NA	NA	NA	NA	NA	NA
cg00271964	chr2	144693693	144693693	+	0.540724420535787	0.91705252525076	Promoters	AC016910.1	cg00271964_AC016910.1_Promoters	NA	NA	NA	NA	NA	NA	NA	NA	NA	NA	NA
cg15769689	chr21	47167601	47167601	+	0.561821451623316	0.886228584067164	Up1to5Kb	PCBP3	cg15769689_PCBP3_Up1to5Kb	NA	NA	NA	NA	NA	NA	NA	NA	NA	NA	NA
cg04276417	chr10	33227909	33227909	-	0.67425510787724	0.220746611813798	Up1to5Kb	ITGB1	cg04276417_ITGB1_Up1to5Kb	NA	NA	NA	NA	NA	NA	NA	NA	NA	NA	NA
ch.1.1392349R	chr1	45223644	45223644	+	0.668673611985041	0.142366783736261	Up1to5Kb	KIF2C	ch.1.1392349R_KIF2C_Up1to5Kb	NA	NA	NA	NA	NA	NA	NA	NA	NA	NA	NA
cg24541550	chr11	10715360	10715360	-	0.766278989303112	0.318045692593602	Promoters	IRAG1	cg24541550_IRAG1_Promoters	NA	NA	NA	NA	NA	NA	NA	NA	NA	NA	NA
cg24365867	chr11	10715595	10715595	-	0.744200371850872	0.31905478683722	Promoters	IRAG1	cg24365867_IRAG1_Promoters	NA	NA	NA	NA	NA	NA	NA	NA	NA	NA	NA
cg12728588	chr1	36025489	36025489	+	0.451355903232549	0.929235408465864	Up1to5Kb	NCDN	cg12728588_NCDN_Up1to5Kb	NA	NA	NA	NA	NA	NA	NA	NA	NA	NA	NA
cg15474615	chr3	134370182	134370182	-	0.354966054110967	0.126208210287415	Up1to5Kb	KY	cg15474615_KY_Up1to5Kb	NA	NA	NA	NA	NA	NA	NA	NA	NA	NA	NA
cg06507072	chr16	310683	310683	+	0.413192329479682	0.842381238751716	Up1to5Kb	FAM234A	cg06507072_FAM234A_Up1to5Kb	NA	NA	NA	NA	NA	NA	NA	NA	NA	NA	NA
cg08694735	chr16	311131	311131	+	0.497208634880528	0.854061356249515	Up1to5Kb	FAM234A	cg08694735_FAM234A_Up1to5Kb	NA	NA	NA	NA	NA	NA	NA	NA	NA	NA	NA
cg14240353	chr12	102873312	102873312	-	0.161810434855455	0.487606852752839	Up1to5Kb	IGF1	cg14240353_IGF1_Up1to5Kb	NA	NA	NA	NA	NA	NA	NA	NA	NA	NA	NA
cg19403377	chr17	53800225	53800225	-	0.56743353624255	0.15542020905919	Promoters	TMEM100	cg19403377_TMEM100_Promoters	NA	NA	NA	NA	NA	NA	NA	NA	NA	NA	NA
cg17988310	chr22	40355732	40355732	+	0.142328360458858	0.628078332371612	Promoters	Z82206.1	cg17988310_Z82206.1_Promoters	NA	NA	NA	NA	NA	NA	NA	NA	NA	NA	NA
cg23616223	chr6	30433888	30433888	+	0.60189956266018	0.209286886308636	Promoters	TMPOP1	cg23616223_TMPOP1_Promoters	NA	NA	NA	NA	NA	NA	NA	NA	NA	NA	NA
cg22874802	chr1	16477614	16477614	+	0.844569138217499	0.538221612343216	Up1to5Kb	AL451042.2	cg22874802_AL451042.2_Up1to5Kb	NA	NA	NA	NA	NA	NA	NA	NA	NA	NA	NA
cg03483944	chr19	55874700	55874700	-	0.784961455265743	0.433792612949189	Up1to5Kb	FAM71E2	cg03483944_FAM71E2_Up1to5Kb	NA	NA	NA	NA	NA	NA	NA	NA	NA	NA	NA
cg19723402	chr22	50659156	50659156	-	0.442884086769527	0.871797274518273	Up1to5Kb	TUBGCP6	cg19723402_TUBGCP6_Up1to5Kb	NA	NA	NA	NA	NA	NA	NA	NA	NA	NA	NA
cg02084834	chr2	201983708	201983708	+	0.334170029249778	0.10590874297661	Up1to5Kb	CFLAR	cg02084834_CFLAR_Up1to5Kb	NA	NA	NA	NA	NA	NA	NA	NA	NA	NA	NA
cg20318156	chr1	99469323	99469323	+	0.147246956028843	0.727468316164587	Promoters	AL445433.2	cg20318156_AL445433.2_Promoters	NA	NA	NA	NA	NA	NA	NA	NA	NA	NA	NA
cg22525212	chr1	145437802	145437802	+	0.53272020152477	0.0893064660445225	Up1to5Kb	TXNIP	cg22525212_TXNIP_Up1to5Kb	NA	NA	NA	NA	NA	NA	NA	NA	NA	NA	NA
cg10958002	chr3	12200324	12200324	+	0.649978702710116	0.167073068967199	Up1to5Kb	SYN2	cg10958002_SYN2_Up1to5Kb	NA	NA	NA	NA	NA	NA	NA	NA	NA	NA	NA
cg10173186	chr3	12200427	12200427	+	0.677417264070224	0.100560817332602	Up1to5Kb	SYN2	cg10173186_SYN2_Up1to5Kb	NA	NA	NA	NA	NA	NA	NA	NA	NA	NA	NA
cg07357827	chr3	12200835	12200835	+	0.464260383626869	0.089071767962435	Up1to5Kb	SYN2	cg07357827_SYN2_Up1to5Kb	NA	NA	NA	NA	NA	NA	NA	NA	NA	NA	NA
cg16791134	chr3	12200856	12200856	+	0.668168291741574	0.15190944209846	Up1to5Kb	SYN2	cg16791134_SYN2_Up1to5Kb	NA	NA	NA	NA	NA	NA	NA	NA	NA	NA	NA
cg05000994	chr7	27131807	27131807	+	0.585732435181359	0.206125527589151	Up1to5Kb	HOTAIRM1	cg05000994_HOTAIRM1_Up1to5Kb	NA	NA	NA	NA	NA	NA	NA	NA	NA	NA	NA
cg11196237	chr10	102890886	102890886	-	0.4941412327109	0.183114547562552	Up1to5Kb	TLX1NB	cg11196237_TLX1NB_Up1to5Kb	NA	NA	NA	NA	NA	NA	NA	NA	NA	NA	NA
cg02567119	chr10	102891045	102891045	-	0.33354914241476	0.0556625737043066	Up1to5Kb	TLX1NB	cg02567119_TLX1NB_Up1to5Kb	NA	NA	NA	NA	NA	NA	NA	NA	NA	NA	NA
cg02096397	chr10	102891076	102891076	-	0.288524607578144	0.124575515067361	Up1to5Kb	TLX1NB	cg02096397_TLX1NB_Up1to5Kb	NA	NA	NA	NA	NA	NA	NA	NA	NA	NA	NA
cg27272677	chr10	102891080	102891080	-	0.379716028024103	0.0814169341667709	Up1to5Kb	TLX1NB	cg27272677_TLX1NB_Up1to5Kb	NA	NA	NA	NA	NA	NA	NA	NA	NA	NA	NA
cg01793617	chr1	785628	785628	+	0.482273713064643	0.78397835281906	Up1to5Kb	LINC01128	cg01793617_LINC01128_Up1to5Kb	NA	NA	NA	NA	NA	NA	NA	NA	NA	NA	NA
cg05940691	chr1	241912764	241912764	+	0.173983298778207	0.920971737247927	Promoters	WDR64	cg05940691_WDR64_Promoters	NA	NA	NA	NA	NA	NA	NA	NA	NA	NA	NA
cg07233230	chr1	241912768	241912768	+	0.243994433878582	0.885697129156657	Promoters	WDR64	cg07233230_WDR64_Promoters	NA	NA	NA	NA	NA	NA	NA	NA	NA	NA	NA
cg11023456	chr21	45758130	45758130	+	0.418252827044288	0.115595479006358	Up1to5Kb	AP001062.2	cg11023456_AP001062.2_Up1to5Kb	NA	NA	NA	NA	NA	NA	NA	NA	NA	NA	NA
cg06934092	chr7	93205284	93205284	-	0.588605142696508	0.284483119558221	Up1to5Kb	CALCR	cg06934092_CALCR_Up1to5Kb	NA	NA	NA	NA	NA	NA	NA	NA	NA	NA	NA
cg27156542	chr14	105932812	105932812	+	0.615889779026491	0.956600312623235	Up1to5Kb	MTA1	cg27156542_MTA1_Up1to5Kb	NA	NA	NA	NA	NA	NA	NA	NA	NA	NA	NA
cg03097389	chr13	45008447	45008447	+	0.173695193978688	0.665721449836084	Up1to5Kb	AL139184.1	cg03097389_AL139184.1_Up1to5Kb	NA	NA	NA	NA	NA	NA	NA	NA	NA	NA	NA
cg05447343	chr17	19648925	19648925	-	0.397945082888155	0.773170855813758	Up1to5Kb	ALDH3A1	cg05447343_ALDH3A1_Up1to5Kb	NA	NA	NA	NA	NA	NA	NA	NA	NA	NA	NA
cg18957070	chr17	19648970	19648970	-	0.40827225393337	0.852702789137098	Up1to5Kb	ALDH3A1	cg18957070_ALDH3A1_Up1to5Kb	NA	NA	NA	NA	NA	NA	NA	NA	NA	NA	NA
cg01471036	chr17	19648972	19648972	-	0.427450797296086	0.817395534057244	Up1to5Kb	ALDH3A1	cg01471036_ALDH3A1_Up1to5Kb	NA	NA	NA	NA	NA	NA	NA	NA	NA	NA	NA
cg23392390	chr17	19649191	19649191	-	0.453649047963608	0.836952631837147	Up1to5Kb	ALDH3A1	cg23392390_ALDH3A1_Up1to5Kb	NA	NA	NA	NA	NA	NA	NA	NA	NA	NA	NA
cg07827420	chr17	75371764	75371764	+	0.727380837766393	0.284097397988753	Promoters	SEPTIN9	cg07827420_SEPTIN9_Promoters	NA	NA	NA	NA	NA	NA	NA	NA	NA	NA	NA
cg19154323	chr2	208890802	208890802	-	0.396978450471541	0.790681198372814	Up1to5Kb	PLEKHM3	cg19154323_PLEKHM3_Up1to5Kb	NA	NA	NA	NA	NA	NA	NA	NA	NA	NA	NA
cg14755831	chr22	19279882	19279882	-	0.817299961258665	0.369479538376171	Promoters	CLTCL1	cg14755831_CLTCL1_Promoters	NA	NA	NA	NA	NA	NA	NA	NA	NA	NA	NA
cg06698844	chr2	98281400	98281400	+	0.261457830265597	0.718982767522968	Up1to5Kb	C2orf92	cg06698844_C2orf92_Up1to5Kb	NA	NA	NA	NA	NA	NA	NA	NA	NA	NA	NA
cg04617428	chr10	104223518	104223518	+	0.357494157339267	0.808826100675055	Up1to5Kb	MFSD13A	cg04617428_MFSD13A_Up1to5Kb	NA	NA	NA	NA	NA	NA	NA	NA	NA	NA	NA
cg19563158	chr12	112284205	112284205	-	0.436616169422439	0.803257886292226	Up1to5Kb	MAPKAPK5-AS1	cg19563158_MAPKAPK5-AS1_Up1to5Kb	NA	NA	NA	NA	NA	NA	NA	NA	NA	NA	NA
cg21921630	chr1	32828784	32828784	-	0.737383662662963	0.476998629566273	Up1to5Kb	FAM229A	cg21921630_FAM229A_Up1to5Kb	NA	NA	NA	NA	NA	NA	NA	NA	NA	NA	NA
cg26535871	chr17	74868293	74868293	+	0.541962260519943	0.822257098051588	Promoters	MGAT5B	cg26535871_MGAT5B_Promoters	NA	NA	NA	NA	NA	NA	NA	NA	NA	NA	NA
cg16671079	chr17	74868561	74868561	+	0.431370061183943	0.814520896651403	Promoters	MGAT5B	cg16671079_MGAT5B_Promoters	NA	NA	NA	NA	NA	NA	NA	NA	NA	NA	NA
cg02341119	chr17	74866479	74866479	+	0.317768575942657	0.656264403720045	Up1to5Kb	MGAT5B	cg02341119_MGAT5B_Up1to5Kb	NA	NA	NA	NA	NA	NA	NA	NA	NA	NA	NA
cg22890825	chr10	80725166	80725166	-	0.819095227205177	0.306826108344484	Up1to5Kb	ZMIZ1-AS1	cg22890825_ZMIZ1-AS1_Up1to5Kb	NA	NA	NA	NA	NA	NA	NA	NA	NA	NA	NA
cg04154116	chr13	101166039	101166039	+	0.463919335798554	0.883964815355524	Up1to5Kb	PCCA	cg04154116_PCCA_Up1to5Kb	NA	NA	NA	NA	NA	NA	NA	NA	NA	NA	NA
cg08852765	chr6	33396407	33396407	+	0.231275795736452	0.450222227010464	Up1to5Kb	SYNGAP1	cg08852765_SYNGAP1_Up1to5Kb	NA	NA	NA	NA	NA	NA	NA	NA	NA	NA	NA
cg05856036	chr6	33397511	33397511	+	0.399481156540149	0.69927222308287	Up1to5Kb	SYNGAP1	cg05856036_SYNGAP1_Up1to5Kb	NA	NA	NA	NA	NA	NA	NA	NA	NA	NA	NA
cg26514099	chr6	33397710	33397710	+	0.227316932653255	0.546208245883323	Up1to5Kb	SYNGAP1	cg26514099_SYNGAP1_Up1to5Kb	NA	NA	NA	NA	NA	NA	NA	NA	NA	NA	NA
cg25813235	chr6	33397883	33397883	+	0.386094608227925	0.812445463452261	Up1to5Kb	SYNGAP1	cg25813235_SYNGAP1_Up1to5Kb	NA	NA	NA	NA	NA	NA	NA	NA	NA	NA	NA
cg03176423	chr6	29698518	29698518	-	0.645120838525446	0.276510065059972	Up1to5Kb	RPL23AP1	cg03176423_RPL23AP1_Up1to5Kb	NA	NA	NA	NA	NA	NA	NA	NA	NA	NA	NA
cg15726169	chr6	53661064	53661064	-	0.686169498319214	0.202737578802919	Up1to5Kb	AL590652.1	cg15726169_AL590652.1_Up1to5Kb	NA	NA	NA	NA	NA	NA	NA	NA	NA	NA	NA
cg21546981	chr4	646089	646089	+	0.713647176050228	0.34222305809991	Promoters	PDE6B	cg21546981_PDE6B_Promoters	NA	NA	NA	NA	NA	NA	NA	NA	NA	NA	NA
cg16290689	chr13	31506685	31506685	-	0.497531676300384	0.172020907905398	Up1to5Kb	TEX26-AS1	cg16290689_TEX26-AS1_Up1to5Kb	NA	NA	NA	NA	NA	NA	NA	NA	NA	NA	NA
cg06961205	chr6	6623143	6623143	-	0.393937067950358	0.896138714021385	Up1to5Kb	LY86-AS1	cg06961205_LY86-AS1_Up1to5Kb	NA	NA	NA	NA	NA	NA	NA	NA	NA	NA	NA
cg00518190	chr1	6294768	6294768	+	0.138965828345628	0.693747862814462	Up1to5Kb	LINC00337	cg00518190_LINC00337_Up1to5Kb	NA	NA	NA	NA	NA	NA	NA	NA	NA	NA	NA
cg09755666	chr2	163175400	163175400	+	0.531389818727358	0.0702324644371836	Promoters	GCA	cg09755666_GCA_Promoters	NA	NA	NA	NA	NA	NA	NA	NA	NA	NA	NA
cg16971745	chr2	163175403	163175403	+	0.539756172071298	0.0512003954923265	Promoters	GCA	cg16971745_GCA_Promoters	NA	NA	NA	NA	NA	NA	NA	NA	NA	NA	NA
cg15384108	chr21	43441558	43441558	+	0.796721753539376	0.185600919190325	Promoters	ZNF295-AS1	cg15384108_ZNF295-AS1_Promoters	NA	NA	NA	NA	NA	NA	NA	NA	NA	NA	NA
cg18559568	chr21	43441670	43441670	+	0.81717850653267	0.503507788203196	Promoters	ZNF295-AS1	cg18559568_ZNF295-AS1_Promoters	NA	NA	NA	NA	NA	NA	NA	NA	NA	NA	NA
cg03719152	chr7	640381	640381	+	0.365842544716155	0.946295493604753	Up1to5Kb	PRKAR1B-AS1	cg03719152_PRKAR1B-AS1_Up1to5Kb	NA	NA	NA	NA	NA	NA	NA	NA	NA	NA	NA
cg15660807	chr2	220381734	220381734	-	0.745971295212456	0.276741839254287	Promoters	ASIC4-AS1	cg15660807_ASIC4-AS1_Promoters	NA	NA	NA	NA	NA	NA	NA	NA	NA	NA	NA
cg08614334	chr2	220381812	220381812	-	0.774748182186735	0.259688231559183	Promoters	ASIC4-AS1	cg08614334_ASIC4-AS1_Promoters	NA	NA	NA	NA	NA	NA	NA	NA	NA	NA	NA
cg10988628	chr10	135160697	135160697	-	0.769358044777304	0.399872017106949	Up1to5Kb	BANF1P2	cg10988628_BANF1P2_Up1to5Kb	NA	NA	NA	NA	NA	NA	NA	NA	NA	NA	NA
cg08699681	chr10	135160713	135160713	-	0.646423444452904	0.218589707468741	Up1to5Kb	BANF1P2	cg08699681_BANF1P2_Up1to5Kb	NA	NA	NA	NA	NA	NA	NA	NA	NA	NA	NA
cg22405774	chr2	315462	315462	+	0.764803757171657	0.388545832186624	Up1to5Kb	LINC01865	cg22405774_LINC01865_Up1to5Kb	NA	NA	NA	NA	NA	NA	NA	NA	NA	NA	NA
cg14317513	chr21	38074992	38074992	-	0.349561798224156	0.812491939368571	Up1to5Kb	AP000697.1	cg14317513_AP000697.1_Up1to5Kb	NA	NA	NA	NA	NA	NA	NA	NA	NA	NA	NA
cg16555388	chr3	172241216	172241216	-	0.817066963241776	0.181972245983634	Up1to5Kb	TNFSF10	cg16555388_TNFSF10_Up1to5Kb	NA	NA	NA	NA	NA	NA	NA	NA	NA	NA	NA
cg18110822	chr3	4459358	4459358	-	0.336571370710891	0.799107263105725	Up1to5Kb	MRPS10P2	cg18110822_MRPS10P2_Up1to5Kb	NA	NA	NA	NA	NA	NA	NA	NA	NA	NA	NA
cg10850930	chr21	38079403	38079403	+	0.246387357736245	0.569425453789926	Up1to5Kb	SIM2	cg10850930_SIM2_Up1to5Kb	NA	NA	NA	NA	NA	NA	NA	NA	NA	NA	NA
cg16317901	chr17	75283800	75283800	+	0.738038064914005	0.341500328932813	Promoters	SEPTIN9	cg16317901_SEPTIN9_Promoters	NA	NA	NA	NA	NA	NA	NA	NA	NA	NA	NA
cg17697835	chr17	75283832	75283832	+	0.750622555817776	0.24621231489137	Promoters	SEPTIN9	cg17697835_SEPTIN9_Promoters	NA	NA	NA	NA	NA	NA	NA	NA	NA	NA	NA
cg13342364	chr17	75283939	75283939	+	0.797007147198916	0.415691711425786	Promoters	SEPTIN9	cg13342364_SEPTIN9_Promoters	NA	NA	NA	NA	NA	NA	NA	NA	NA	NA	NA
cg16444126	chr3	9987393	9987393	+	0.474054542832797	0.857866910245723	Up1to5Kb	PRRT3-AS1	cg16444126_PRRT3-AS1_Up1to5Kb	NA	NA	NA	NA	NA	NA	NA	NA	NA	NA	NA
ch.20.46011435R	chr20	46578028	46578028	+	0.538482708880917	0.121820169499659	Up1to5Kb	AL357558.2	ch.20.46011435R_AL357558.2_Up1to5Kb	NA	NA	NA	NA	NA	NA	NA	NA	NA	NA	NA
cg10474005	chr12	6741649	6741649	-	0.69214456154006	0.261735110391383	Up1to5Kb	LPAR5	cg10474005_LPAR5_Up1to5Kb	NA	NA	NA	NA	NA	NA	NA	NA	NA	NA	NA
cg25883083	chr12	6741695	6741695	-	0.703748185946677	0.293431137126812	Up1to5Kb	LPAR5	cg25883083_LPAR5_Up1to5Kb	NA	NA	NA	NA	NA	NA	NA	NA	NA	NA	NA
cg13937272	chr1	144481939	144481939	-	0.683518904005234	0.38518653915194	Promoters	RP11-640M9.1	cg13937272_RP11-640M9.1_Promoters	NA	NA	NA	NA	NA	NA	NA	NA	NA	NA	NA
cg06373167	chr1	203278044	203278044	-	0.597228089159396	0.208315710697091	Up1to5Kb	LINC01136	cg06373167_LINC01136_Up1to5Kb	NA	NA	NA	NA	NA	NA	NA	NA	NA	NA	NA
cg18817750	chr10	104174276	104174276	+	0.321055538085288	0.852188750508678	Up1to5Kb	FBXL15	cg18817750_FBXL15_Up1to5Kb	NA	NA	NA	NA	NA	NA	NA	NA	NA	NA	NA
cg27141871	chr19	41318235	41318235	-	0.153750376226387	0.517840681592521	Promoters	CYP2T1P	cg27141871_CYP2T1P_Promoters	NA	NA	NA	NA	NA	NA	NA	NA	NA	NA	NA
cg20174730	chr2	219840962	219840962	+	0.799657737890518	0.383660761937005	Promoters	LINC00608	cg20174730_LINC00608_Promoters	NA	NA	NA	NA	NA	NA	NA	NA	NA	NA	NA
cg14041976	chr1	22978981	22978981	+	0.846511382733155	0.446812848017942	Promoters	C1QB	cg14041976_C1QB_Promoters	NA	NA	NA	NA	NA	Yes	NA	NA	NA	NA	NA
cg20348765	chr2	56415578	56415578	-	0.340255356388614	0.84871926784955	Up1to5Kb	AC007743.1	cg20348765_AC007743.1_Up1to5Kb	NA	NA	NA	NA	NA	NA	NA	NA	NA	NA	NA
cg11664987	chr1	38201123	38201123	-	0.753622594363109	0.173480504744229	Up1to5Kb	EPHA10	cg11664987_EPHA10_Up1to5Kb	NA	NA	NA	NA	NA	NA	NA	NA	NA	NA	NA
cg15895197	chr2	27301490	27301490	+	0.524433217523386	0.13624785629639	Up1to5Kb	EMILIN1	cg15895197_EMILIN1_Up1to5Kb	NA	NA	NA	NA	NA	NA	NA	NA	NA	NA	NA
cg23451221	chr10	135160726	135160726	+	0.790263248610767	0.38211829530685	Promoters	PRAP1	cg23451221_PRAP1_Promoters	NA	NA	NA	NA	NA	NA	NA	NA	NA	NA	NA
cg05740243	chr10	135160775	135160775	+	0.629723078629049	0.137949100481251	Promoters	PRAP1	cg05740243_PRAP1_Promoters	NA	NA	NA	NA	NA	NA	NA	NA	NA	NA	NA
cg15596666	chr10	135160792	135160792	+	0.780121694525188	0.284509491453714	Promoters	PRAP1	cg15596666_PRAP1_Promoters	NA	NA	NA	NA	NA	NA	NA	NA	NA	NA	NA
cg04662056	chr17	73506017	73506017	-	0.821806343542406	0.247534344440442	Promoters	CASKIN2	cg04662056_CASKIN2_Promoters	NA	NA	NA	NA	NA	NA	NA	NA	Yes	NA	NA
cg21793127	chr17	73506038	73506038	-	0.804455293164561	0.34289120993056	Promoters	CASKIN2	cg21793127_CASKIN2_Promoters	NA	NA	NA	NA	NA	NA	NA	NA	Yes	NA	NA
cg25422797	chr17	73506046	73506046	-	0.826297123473382	0.312924527522273	Promoters	CASKIN2	cg25422797_CASKIN2_Promoters	NA	NA	NA	NA	NA	NA	NA	NA	Yes	NA	NA
cg06458238	chr17	73506140	73506140	-	0.760480328660391	0.375865936686902	Promoters	CASKIN2	cg06458238_CASKIN2_Promoters	NA	NA	NA	NA	NA	NA	NA	NA	Yes	NA	NA
cg25743345	chr17	73506230	73506230	-	0.80613367848429	0.326459898419384	Promoters	CASKIN2	cg25743345_CASKIN2_Promoters	NA	NA	NA	NA	NA	NA	NA	NA	Yes	NA	NA
cg12999941	chr3	50304930	50304930	+	0.494569200737818	0.094001316381753	Up1to5Kb	SEMA3B	cg12999941_SEMA3B_Up1to5Kb	NA	NA	NA	NA	NA	NA	NA	NA	NA	NA	NA
cg11039694	chr3	50304941	50304941	+	0.46056949043123	0.081384264326832	Up1to5Kb	SEMA3B	cg11039694_SEMA3B_Up1to5Kb	NA	NA	NA	NA	NA	NA	NA	NA	NA	NA	NA
cg16767590	chr4	715950	715950	+	0.327659791478768	0.892789108187015	Up1to5Kb	PCGF3	cg16767590_PCGF3_Up1to5Kb	NA	NA	NA	NA	NA	NA	NA	NA	NA	NA	NA
cg18261413	chr2	37551024	37551024	+	0.716764861831867	0.106808226043216	Up1to5Kb	AC007391.1	cg18261413_AC007391.1_Up1to5Kb	NA	NA	NA	NA	NA	NA	NA	NA	NA	NA	NA
cg21837069	chr1	1369466	1369466	-	0.686054531027849	0.235734217493722	Up1to5Kb	LINC01770	cg21837069_LINC01770_Up1to5Kb	NA	NA	NA	NA	NA	NA	NA	NA	NA	NA	NA
cg00702126	chr1	1369793	1369793	-	0.749453058443318	0.118875180115876	Up1to5Kb	LINC01770	cg00702126_LINC01770_Up1to5Kb	NA	NA	NA	NA	NA	NA	NA	NA	NA	NA	NA
cg12233379	chr1	151812524	151812524	+	0.489222444695128	0.144797998208169	Up1to5Kb	C2CD4D-AS1	cg12233379_C2CD4D-AS1_Up1to5Kb	NA	NA	NA	NA	NA	NA	NA	NA	NA	NA	NA
cg13333267	chr3	50196135	50196135	+	0.46779862914703	0.792409350439922	Promoters	SEMA3F	cg13333267_SEMA3F_Promoters	NA	NA	NA	NA	NA	NA	NA	NA	NA	NA	NA
cg27003765	chr6	31846769	31846769	+	0.683560939059616	0.338270561011261	Up1to5Kb	EHMT2-AS1	cg27003765_EHMT2-AS1_Up1to5Kb	NA	NA	NA	NA	NA	NA	NA	NA	NA	NA	NA
cg25035376	chr12	57943261	57943261	-	0.220485028299901	0.69345765834732	Up1to5Kb	DCTN2	cg25035376_DCTN2_Up1to5Kb	NA	NA	NA	NA	NA	NA	NA	NA	NA	NA	NA
cg23186534	chr12	57943421	57943421	-	0.258338302823316	0.778927569350178	Up1to5Kb	DCTN2	cg23186534_DCTN2_Up1to5Kb	NA	NA	NA	NA	NA	NA	NA	NA	NA	NA	NA
cg10691753	chr7	122343409	122343409	-	0.651899237797275	0.930000343662581	Promoters	RNF148	cg10691753_RNF148_Promoters	NA	NA	NA	NA	NA	NA	NA	NA	NA	NA	NA
cg04461802	chr6	142623433	142623433	+	0.568584665966146	0.258609760905502	Promoters	ADGRG6	cg04461802_ADGRG6_Promoters	NA	NA	NA	NA	NA	NA	NA	NA	NA	NA	NA
cg15053322	chr22	30867939	30867939	-	0.76514789246641	0.386690058852278	Up1to5Kb	SEC14L3	cg15053322_SEC14L3_Up1to5Kb	NA	NA	NA	NA	NA	NA	NA	NA	NA	NA	NA
cg14044120	chr9	139949577	139949577	+	0.809752685071839	0.39385801863973	Up1to5Kb	AL807752.2	cg14044120_AL807752.2_Up1to5Kb	NA	NA	NA	NA	NA	NA	NA	NA	NA	NA	NA
cg12927498	chr5	141031122	141031122	-	0.449216420529154	0.05286279701769	Up1to5Kb	FCHSD1	cg12927498_FCHSD1_Up1to5Kb	NA	NA	NA	NA	NA	NA	NA	NA	NA	NA	NA
cg09904383	chr5	141031125	141031125	-	0.402638584731321	0.0546750952018142	Up1to5Kb	FCHSD1	cg09904383_FCHSD1_Up1to5Kb	NA	NA	NA	NA	NA	NA	NA	NA	NA	NA	NA
cg08742288	chr5	141031147	141031147	-	0.521636240112076	0.0633329303056405	Up1to5Kb	FCHSD1	cg08742288_FCHSD1_Up1to5Kb	NA	NA	NA	NA	NA	NA	NA	NA	NA	NA	NA
cg22855405	chr1	32042037	32042037	-	0.591332208390977	0.270729285814181	Up1to5Kb	AC114488.1	cg22855405_AC114488.1_Up1to5Kb	NA	NA	NA	NA	NA	NA	NA	NA	NA	NA	NA
cg24873592	chr1	32042092	32042092	-	0.581167135640841	0.173048610707744	Up1to5Kb	AC114488.1	cg24873592_AC114488.1_Up1to5Kb	NA	NA	NA	NA	NA	NA	NA	NA	NA	NA	NA
cg18107144	chr1	32042157	32042157	-	0.540915938402651	0.195718764109457	Up1to5Kb	AC114488.1	cg18107144_AC114488.1_Up1to5Kb	NA	NA	NA	NA	NA	NA	NA	NA	NA	NA	NA
cg25563625	chr12	123491781	123491781	-	0.40257350655388	0.898543749723857	Up1to5Kb	PITPNM2	cg25563625_PITPNM2_Up1to5Kb	NA	NA	NA	NA	NA	NA	NA	NA	NA	NA	NA
cg02015800	chr22	20937702	20937702	+	0.784721321443908	0.344971542432809	Up1to5Kb	MED15	cg02015800_MED15_Up1to5Kb	NA	NA	NA	NA	NA	NA	NA	NA	NA	NA	NA
cg08577293	chr17	40253614	40253614	-	0.836783073337742	0.431285964866541	Up1to5Kb	ZNF385C	cg08577293_ZNF385C_Up1to5Kb	NA	NA	NA	NA	NA	NA	NA	NA	NA	NA	NA
cg14665413	chr4	38859728	38859728	-	0.699932737851807	0.146471478141813	Up1to5Kb	TLR6	cg14665413_TLR6_Up1to5Kb	NA	NA	NA	NA	NA	Yes	NA	NA	NA	NA	NA
cg11949115	chr1	242219141	242219141	+	0.8335657551926	0.501970492645298	Up1to5Kb	TUBB8P6	cg11949115_TUBB8P6_Up1to5Kb	NA	NA	NA	NA	NA	NA	NA	NA	NA	NA	NA
cg20316614	chr1	226065637	226065637	-	0.634870697472924	0.108641571433517	Up1to5Kb	TMEM63A	cg20316614_TMEM63A_Up1to5Kb	NA	NA	NA	NA	NA	NA	NA	NA	NA	NA	NA
cg14186336	chr9	124045139	124045139	-	0.768100107790537	0.239481412180621	Promoters	AL513122.2	cg14186336_AL513122.2_Promoters	NA	NA	NA	NA	NA	NA	NA	NA	NA	NA	NA
cg05359207	chr20	52196506	52196506	-	0.778888756090644	0.408527698416751	Up1to5Kb	ZNF217	cg05359207_ZNF217_Up1to5Kb	NA	NA	NA	NA	NA	NA	NA	NA	NA	NA	NA
cg00799144	chr22	31217230	31217230	+	0.466173619927303	0.852247320827733	Up1to5Kb	OSBP2	cg00799144_OSBP2_Up1to5Kb	NA	NA	NA	NA	NA	NA	NA	NA	NA	NA	NA
cg10942521	chr2	162281498	162281498	-	0.202406338484192	0.740479521527207	Up1to5Kb	AC009487.1	cg10942521_AC009487.1_Up1to5Kb	NA	NA	NA	NA	NA	NA	NA	NA	NA	NA	NA
cg09778596	chr2	162282922	162282922	-	0.183357074706963	0.728743452691393	Up1to5Kb	AC009487.1	cg09778596_AC009487.1_Up1to5Kb	NA	NA	NA	NA	NA	NA	NA	NA	NA	NA	NA
cg16929739	chr3	11178593	11178593	+	0.384831125341097	0.911653787943609	Promoters	HRH1	cg16929739_HRH1_Promoters	NA	NA	NA	NA	NA	NA	NA	NA	NA	NA	NA
cg18831134	chr17	1085056	1085056	+	0.251839671787906	0.903433304504008	Promoters	AC016292.1	cg18831134_AC016292.1_Promoters	NA	NA	NA	NA	NA	NA	NA	NA	NA	NA	NA
cg05496603	chr6	44237813	44237813	+	0.205069193399142	0.742543872884744	Promoters	TMEM151B	cg05496603_TMEM151B_Promoters	NA	NA	NA	NA	NA	NA	NA	NA	NA	NA	NA
cg08835464	chr7	142569053	142569053	+	0.380404129335706	0.91571793714453	Up1to5Kb	AC245427.1	cg08835464_AC245427.1_Up1to5Kb	NA	NA	NA	NA	NA	NA	NA	NA	NA	NA	NA
cg24310959	chr20	37054880	37054880	-	0.22877759802187	0.6732690270469	Promoters	SNORA71B	cg24310959_SNORA71B_Promoters	NA	NA	NA	NA	NA	NA	NA	NA	NA	NA	NA
cg13610455	chr20	37054900	37054900	-	0.292549350711606	0.780527299907796	Promoters	SNORA71B	cg13610455_SNORA71B_Promoters	NA	NA	NA	NA	NA	NA	NA	NA	NA	NA	NA
cg02904628	chr2	153246299	153246299	+	0.594585392755007	0.865125988125402	Promoters	NUDCP1	cg02904628_NUDCP1_Promoters	NA	NA	NA	NA	NA	NA	NA	NA	NA	NA	NA
cg03198176	chr2	234620154	234620154	-	0.473847874350987	0.172266287430742	Up1to5Kb	AC114812.2	cg03198176_AC114812.2_Up1to5Kb	NA	NA	NA	NA	NA	NA	NA	NA	NA	NA	NA
cg25486143	chr3	50378527	50378527	+	0.663391111314024	0.249767143624416	Promoters	ZMYND10-AS1	cg25486143_ZMYND10-AS1_Promoters	NA	NA	NA	NA	NA	NA	NA	NA	NA	NA	NA
cg08673054	chr19	10541704	10541704	+	0.503090249481803	0.147435984458626	Up1to5Kb	PDE4A	cg08673054_PDE4A_Up1to5Kb	NA	NA	NA	NA	NA	NA	NA	NA	NA	NA	NA
cg22620414	chr3	10806133	10806133	+	0.68924861558181	0.199466747608534	Up1to5Kb	AC018495.1	cg22620414_AC018495.1_Up1to5Kb	NA	NA	NA	NA	NA	NA	NA	NA	NA	NA	NA
cg19764594	chr3	10806288	10806288	+	0.844035452227908	0.227792502636296	Up1to5Kb	AC018495.1	cg19764594_AC018495.1_Up1to5Kb	NA	NA	NA	NA	NA	NA	NA	NA	NA	NA	NA
cg11417259	chr3	10806370	10806370	+	0.719834165990255	0.200762030174353	Up1to5Kb	AC018495.1	cg11417259_AC018495.1_Up1to5Kb	NA	NA	NA	NA	NA	NA	NA	NA	NA	NA	NA
cg24707890	chr11	71802403	71802403	+	0.508667489779237	0.0917274143772101	Up1to5Kb	LRTOMT	cg24707890_LRTOMT_Up1to5Kb	NA	NA	NA	NA	NA	NA	NA	NA	NA	NA	NA
cg19791606	chr20	19869398	19869398	+	0.762227494214729	0.279611357512473	Promoters	RIN2	cg19791606_RIN2_Promoters	NA	NA	NA	NA	Yes	NA	NA	NA	NA	NA	NA
cg12687767	chr20	19870109	19870109	+	0.56396599271955	0.157146480729888	Promoters	RIN2	cg12687767_RIN2_Promoters	NA	NA	NA	NA	Yes	NA	NA	NA	NA	NA	NA
cg06076610	chr10	116249681	116249681	-	0.651176072650345	0.202304227386708	Up1to5Kb	ABLIM1	cg06076610_ABLIM1_Up1to5Kb	NA	NA	NA	NA	NA	NA	NA	NA	NA	NA	NA
cg07599979	chr21	38592612	38592612	+	0.30977281509107	0.760387715651391	Up1to5Kb	AP001432.1	cg07599979_AP001432.1_Up1to5Kb	NA	NA	NA	NA	NA	NA	NA	NA	NA	NA	NA
cg19102404	chr1	116941269	116941269	+	0.447332562728751	0.728144643491337	Promoters	ATP1A1	cg19102404_ATP1A1_Promoters	NA	NA	NA	NA	NA	NA	NA	NA	NA	NA	NA
cg02532824	chr6	108444810	108444810	+	0.752749400371297	0.231438391236541	Promoters	OSTM1-AS1	cg02532824_OSTM1-AS1_Promoters	NA	NA	NA	NA	NA	NA	NA	NA	NA	NA	NA
cg25252561	chr10	75610927	75610927	-	0.122702515018784	0.386721079739706	Up1to5Kb	CAMK2G	cg25252561_CAMK2G_Up1to5Kb	NA	NA	NA	NA	NA	NA	NA	NA	NA	NA	NA
cg07051960	chr19	42499619	42499619	-	0.404484434203685	0.738165417603068	Up1to5Kb	ATP1A3	cg07051960_ATP1A3_Up1to5Kb	NA	NA	NA	NA	NA	NA	NA	NA	NA	NA	NA
cg00218620	chr2	219866460	219866460	+	0.489484356195305	0.227256403272803	Promoters	AC097468.1	cg00218620_AC097468.1_Promoters	NA	NA	NA	NA	NA	NA	NA	NA	NA	NA	NA
cg13759172	chr7	100661991	100661991	-	0.701696920626831	0.457115933245932	Up1to5Kb	MUC12-AS1	cg13759172_MUC12-AS1_Up1to5Kb	NA	NA	NA	NA	NA	NA	NA	NA	NA	NA	NA
cg06824581	chr1	20515978	20515978	-	0.466194983056288	0.9162948295192	Up1to5Kb	UBXN10-AS1	cg06824581_UBXN10-AS1_Up1to5Kb	NA	NA	NA	NA	NA	NA	NA	NA	NA	NA	NA
cg13233788	chr1	150533690	150533690	-	0.452824237858758	0.0933678233314105	Up1to5Kb	ADAMTSL4-AS2	cg13233788_ADAMTSL4-AS2_Up1to5Kb	NA	NA	NA	NA	NA	NA	NA	NA	NA	NA	NA
cg18519757	chr20	23339257	23339257	-	0.177065758715832	0.458581954810835	Up1to5Kb	LINC01431	cg18519757_LINC01431_Up1to5Kb	NA	NA	NA	NA	NA	NA	NA	NA	NA	NA	NA
cg18452324	chr22	37882397	37882397	-	0.593414145985099	0.113567435310686	Up1to5Kb	MFNG	cg18452324_MFNG_Up1to5Kb	NA	NA	NA	NA	NA	NA	Yes	NA	NA	NA	NA
cg04658077	chr6	40494446	40494446	-	0.548337064768057	0.901477110779871	Up1to5Kb	AL033380.1	cg04658077_AL033380.1_Up1to5Kb	NA	NA	NA	NA	NA	NA	NA	NA	NA	NA	NA
cg14792912	chr3	51742779	51742779	+	0.368190011125553	0.792850180630844	Promoters	GRM2	cg14792912_GRM2_Promoters	NA	NA	NA	NA	NA	NA	NA	NA	NA	NA	NA
cg09884146	chr2	65593908	65593908	-	0.336094499463616	0.899168559846754	Up1to5Kb	SPRED2	cg09884146_SPRED2_Up1to5Kb	NA	NA	NA	NA	NA	NA	NA	NA	NA	NA	NA
cg08467103	chr2	65593933	65593933	-	0.294215479185912	0.888339603716026	Up1to5Kb	SPRED2	cg08467103_SPRED2_Up1to5Kb	NA	NA	NA	NA	NA	NA	NA	NA	NA	NA	NA
cg08309041	chr10	134002714	134002714	-	0.557355451845499	0.948978131912727	Up1to5Kb	AL512622.1	cg08309041_AL512622.1_Up1to5Kb	NA	NA	NA	NA	NA	NA	NA	NA	NA	NA	NA
cg04064828	chr10	134002751	134002751	-	0.543816999934997	0.973631804127347	Up1to5Kb	AL512622.1	cg04064828_AL512622.1_Up1to5Kb	NA	NA	NA	NA	NA	NA	NA	NA	NA	NA	NA
cg14557487	chr2	162279686	162279686	-	0.238716826830046	0.831538303169808	Up1to5Kb	AC009487.1	cg14557487_AC009487.1_Up1to5Kb	NA	NA	NA	NA	NA	NA	NA	NA	NA	NA	NA
cg15774391	chr17	40439628	40439628	+	0.77317358335415	0.336605910506979	Promoters	STAT5A	cg15774391_STAT5A_Promoters	NA	NA	NA	NA	NA	NA	NA	NA	NA	NA	NA
cg00112238	chr1	54719938	54719938	-	0.469834053683183	0.821053423988228	Up1to5Kb	SSBP3	cg00112238_SSBP3_Up1to5Kb	NA	NA	NA	NA	NA	NA	NA	NA	NA	NA	NA
cg25025992	chr15	78557584	78557584	+	0.282052430336897	0.557691465118437	Promoters	DNAJA4	cg25025992_DNAJA4_Promoters	NA	NA	NA	NA	NA	NA	NA	NA	NA	NA	NA
cg01838863	chr16	87736832	87736832	-	0.52968782642487	0.958024705472232	Promoters	KLHDC4	cg01838863_KLHDC4_Promoters	NA	NA	NA	NA	NA	NA	NA	NA	NA	NA	NA
cg03538922	chr16	87737870	87737870	-	0.343897562569907	0.721367231368522	Up1to5Kb	KLHDC4	cg03538922_KLHDC4_Up1to5Kb	NA	NA	NA	NA	NA	NA	NA	NA	NA	NA	NA
cg01300317	chr12	110316883	110316883	+	0.724718487432753	0.362418546662978	Up1to5Kb	AC007834.1	cg01300317_AC007834.1_Up1to5Kb	NA	NA	NA	NA	NA	NA	NA	NA	NA	NA	NA
cg09950011	chr4	41386514	41386514	+	0.464270993794207	0.906631292479845	Up1to5Kb	LIMCH1	cg09950011_LIMCH1_Up1to5Kb	NA	NA	NA	NA	NA	NA	NA	NA	NA	NA	NA
cg02381227	chr4	41386520	41386520	+	0.510759987325107	0.928323160516134	Up1to5Kb	LIMCH1	cg02381227_LIMCH1_Up1to5Kb	NA	NA	NA	NA	NA	NA	NA	NA	NA	NA	NA
cg10861333	chr2	240234587	240234587	-	0.319333098732195	0.691619069449941	Up1to5Kb	HDAC4	cg10861333_HDAC4_Up1to5Kb	NA	NA	NA	NA	NA	NA	NA	NA	NA	NA	NA
cg08107308	chr2	240234604	240234604	-	0.285068320253127	0.688493834099567	Up1to5Kb	HDAC4	cg08107308_HDAC4_Up1to5Kb	NA	NA	NA	NA	NA	NA	NA	NA	NA	NA	NA
cg26876647	chr1	155291345	155291345	-	0.134636016463553	0.423403688258235	Up1to5Kb	RUSC1-AS1	cg26876647_RUSC1-AS1_Up1to5Kb	NA	NA	NA	NA	NA	NA	NA	NA	NA	NA	NA
cg12577372	chr1	155292208	155292208	-	0.126921864565385	0.495121823272304	Up1to5Kb	RUSC1-AS1	cg12577372_RUSC1-AS1_Up1to5Kb	NA	NA	NA	NA	NA	NA	NA	NA	NA	NA	NA
cg06773488	chr18	74726002	74726002	-	0.634977460624494	0.11434171585701	Up1to5Kb	MBP	cg06773488_MBP_Up1to5Kb	NA	NA	NA	NA	NA	NA	NA	Yes	NA	NA	NA
cg05087982	chr1	21983721	21983721	-	0.600608042752186	0.818783216240201	Up1to5Kb	RAP1GAP	cg05087982_RAP1GAP_Up1to5Kb	NA	NA	NA	NA	NA	NA	NA	NA	NA	NA	NA
cg20832320	chr3	49712339	49712339	+	0.417883105746944	0.708009578626	Promoters	APEH	cg20832320_APEH_Promoters	NA	NA	NA	NA	NA	NA	NA	NA	NA	NA	NA
cg15173079	chr6	3154078	3154078	-	0.239841870198764	0.801838434885248	Up1to5Kb	AL031963.1	cg15173079_AL031963.1_Up1to5Kb	NA	NA	NA	NA	NA	NA	NA	NA	NA	NA	NA
cg18049569	chr6	3154105	3154105	-	0.366058480438025	0.9090408558601	Up1to5Kb	AL031963.1	cg18049569_AL031963.1_Up1to5Kb	NA	NA	NA	NA	NA	NA	NA	NA	NA	NA	NA
cg22645209	chr2	97300809	97300809	-	0.451498167970343	0.913979901375567	Up1to5Kb	KANSL3	cg22645209_KANSL3_Up1to5Kb	NA	NA	NA	NA	NA	NA	NA	NA	NA	NA	NA
cg27137368	chr2	42691800	42691800	-	0.449286593110451	0.858390995977009	Up1to5Kb	VDAC1P13	cg27137368_VDAC1P13_Up1to5Kb	NA	NA	NA	NA	NA	NA	NA	NA	NA	NA	NA
cg07004514	chr17	66255210	66255210	+	0.455467093278348	0.184421924224696	Promoters	ARSG	cg07004514_ARSG_Promoters	NA	NA	NA	NA	NA	NA	NA	NA	NA	NA	NA
cg10199556	chr7	42268109	42268109	-	0.590877604055479	0.190941090477731	Up1to5Kb	GLI3	cg10199556_GLI3_Up1to5Kb	NA	NA	NA	NA	NA	NA	NA	NA	NA	NA	Yes
cg22030362	chr1	43357107	43357107	-	0.530597220449116	0.894793190258485	Up1to5Kb	AL512353.2	cg22030362_AL512353.2_Up1to5Kb	NA	NA	NA	NA	NA	NA	NA	NA	NA	NA	NA
cg26913248	chr2	239755455	239755455	+	0.604150835732495	0.138352225527174	Up1to5Kb	TWIST2	cg26913248_TWIST2_Up1to5Kb	NA	NA	NA	NA	NA	NA	NA	NA	NA	NA	NA
cg10966876	chr2	239755461	239755461	+	0.568982860341321	0.145802710456185	Up1to5Kb	TWIST2	cg10966876_TWIST2_Up1to5Kb	NA	NA	NA	NA	NA	NA	NA	NA	NA	NA	NA
cg03850878	chr4	77724563	77724563	-	0.360015483827591	0.905134976339547	Up1to5Kb	AC107072.1	cg03850878_AC107072.1_Up1to5Kb	NA	NA	NA	NA	NA	NA	NA	NA	NA	NA	NA
cg09837648	chr3	48466751	48466751	-	0.772342975478462	0.322465660269956	Up1to5Kb	PLXNB1	cg09837648_PLXNB1_Up1to5Kb	NA	NA	NA	NA	NA	NA	NA	NA	NA	NA	Yes
cg21415292	chr3	48467983	48467983	-	0.742961466834566	0.239246814229567	Up1to5Kb	PLXNB1	cg21415292_PLXNB1_Up1to5Kb	NA	NA	NA	NA	NA	NA	NA	NA	NA	NA	Yes
cg09106999	chr12	56360065	56360065	-	0.703695564913628	0.145136247018645	Up1to5Kb	PMEL	cg09106999_PMEL_Up1to5Kb	NA	NA	NA	NA	NA	NA	NA	NA	NA	NA	NA
cg01221216	chr12	56360229	56360229	-	0.431812095269739	0.103990049166138	Up1to5Kb	PMEL	cg01221216_PMEL_Up1to5Kb	NA	NA	NA	NA	NA	NA	NA	NA	NA	NA	NA
cg04276057	chr2	233736931	233736931	+	0.729403712624756	0.326741650409367	Up1to5Kb	SNORC	cg04276057_SNORC_Up1to5Kb	NA	NA	NA	NA	NA	NA	NA	NA	NA	NA	NA
cg20984188	chr16	67185059	67185059	-	0.394522183092638	0.107851025111648	Promoters	B3GNT9	cg20984188_B3GNT9_Promoters	NA	NA	NA	NA	NA	NA	NA	NA	NA	NA	NA
cg02771381	chr16	67185182	67185182	-	0.38522015364482	0.104048103658636	Promoters	B3GNT9	cg02771381_B3GNT9_Promoters	NA	NA	NA	NA	NA	NA	NA	NA	NA	NA	NA
cg02724047	chr16	67185194	67185194	-	0.463966314926256	0.153451837180745	Promoters	B3GNT9	cg02724047_B3GNT9_Promoters	NA	NA	NA	NA	NA	NA	NA	NA	NA	NA	NA
cg10029130	chr2	218808814	218808814	-	0.597488408744774	0.0810018565540816	Up1to5Kb	TNS1	cg10029130_TNS1_Up1to5Kb	Yes	NA	NA	NA	NA	NA	NA	NA	NA	NA	NA
cg05692420	chr16	523818	523818	+	0.437229716206657	0.913790773841184	Up1to5Kb	RAB11FIP3	cg05692420_RAB11FIP3_Up1to5Kb	NA	NA	NA	NA	NA	NA	NA	NA	NA	NA	NA
cg01484915	chr10	45458834	45458834	-	0.492343276975441	0.129254959319201	Up1to5Kb	TMEM72-AS1	cg01484915_TMEM72-AS1_Up1to5Kb	NA	NA	NA	NA	NA	NA	NA	NA	NA	NA	NA
cg24107728	chr1	53760337	53760337	-	0.226098911707861	0.890789153530338	Up1to5Kb	LRP8	cg24107728_LRP8_Up1to5Kb	NA	NA	NA	NA	NA	NA	NA	NA	NA	NA	NA
cg13390630	chr20	44803246	44803246	-	0.496222690059615	0.113198030996956	Up1to5Kb	AL031687.1	cg13390630_AL031687.1_Up1to5Kb	NA	NA	NA	NA	NA	NA	NA	NA	NA	NA	NA
cg24724587	chr1	86044103	86044103	+	0.405513878087365	0.848889163669569	Up1to5Kb	CCN1	cg24724587_CCN1_Up1to5Kb	NA	NA	NA	NA	NA	NA	NA	NA	NA	NA	NA
cg21235078	chr9	135645974	135645974	-	0.48135645810407	0.097987342995066	Promoters	AL445645.1	cg21235078_AL445645.1_Promoters	NA	NA	NA	NA	NA	NA	NA	NA	NA	NA	NA
cg25130385	chr9	135646027	135646027	-	0.420160814329866	0.194070962297364	Promoters	AL445645.1	cg25130385_AL445645.1_Promoters	NA	NA	NA	NA	NA	NA	NA	NA	NA	NA	NA
cg04841389	chr6	32015083	32015083	-	0.760502482548311	0.446271041334835	Up1to5Kb	TNXB	cg04841389_TNXB_Up1to5Kb	NA	NA	NA	NA	NA	NA	NA	NA	NA	NA	NA
cg11431261	chr6	32015297	32015297	-	0.762161173229905	0.484763604479764	Up1to5Kb	TNXB	cg11431261_TNXB_Up1to5Kb	NA	NA	NA	NA	NA	NA	NA	NA	NA	NA	NA
cg02432444	chr6	32016214	32016214	-	0.825614476844016	0.451926139345465	Up1to5Kb	TNXB	cg02432444_TNXB_Up1to5Kb	NA	NA	NA	NA	NA	NA	NA	NA	NA	NA	NA
cg19964491	chr6	32016236	32016236	-	0.852627788259482	0.41693640543763	Up1to5Kb	TNXB	cg19964491_TNXB_Up1to5Kb	NA	NA	NA	NA	NA	NA	NA	NA	NA	NA	NA
cg05298224	chr6	32016360	32016360	-	0.72918290257741	0.49009601594656	Up1to5Kb	TNXB	cg05298224_TNXB_Up1to5Kb	NA	NA	NA	NA	NA	NA	NA	NA	NA	NA	NA
cg09474017	chr6	32016368	32016368	-	0.816284157536274	0.426835703971953	Up1to5Kb	TNXB	cg09474017_TNXB_Up1to5Kb	NA	NA	NA	NA	NA	NA	NA	NA	NA	NA	NA
cg11845387	chr1	156354946	156354946	+	0.840047113086068	0.502227542744073	Up1to5Kb	AL139130.1	cg11845387_AL139130.1_Up1to5Kb	NA	NA	NA	NA	NA	NA	NA	NA	NA	NA	NA
cg13735863	chr20	61298096	61298096	+	0.603558408570644	0.273112361921747	Up1to5Kb	SLCO4A1	cg13735863_SLCO4A1_Up1to5Kb	NA	NA	NA	NA	NA	Yes	NA	NA	NA	NA	NA
cg12502929	chr20	61299106	61299106	+	0.743432606125396	0.339188887119073	Promoters	SLCO4A1	cg12502929_SLCO4A1_Promoters	NA	NA	NA	NA	NA	Yes	NA	NA	NA	NA	NA
cg14195117	chr9	114936583	114936583	-	0.420945882099205	0.786330010631706	Promoters	AL158824.1	cg14195117_AL158824.1_Promoters	NA	NA	NA	NA	NA	NA	NA	NA	NA	NA	NA
cg06491451	chr18	77723518	77723518	+	0.511022024297165	0.828914692127701	Up1to5Kb	HSBP1L1	cg06491451_HSBP1L1_Up1to5Kb	NA	NA	NA	NA	NA	NA	NA	NA	NA	NA	NA
cg10994149	chr5	43037123	43037123	+	0.330028518317801	0.735139184728601	Up1to5Kb	AC025171.2	cg10994149_AC025171.2_Up1to5Kb	NA	NA	NA	NA	NA	NA	NA	NA	NA	NA	NA
cg23534802	chr6	28555742	28555742	-	0.167031208921555	0.544033965892128	Up1to5Kb	ZBED9	cg23534802_ZBED9_Up1to5Kb	NA	NA	NA	NA	NA	NA	NA	NA	NA	NA	NA
cg13659138	chr20	61445096	61445096	+	0.511840272769266	0.865050809159033	Up1to5Kb	COL9A3	cg13659138_COL9A3_Up1to5Kb	NA	NA	NA	NA	NA	NA	NA	NA	Yes	NA	NA
cg03561416	chr6	157254584	157254584	+	0.824789483404655	0.348977079381454	Up1to5Kb	ARID1B	cg03561416_ARID1B_Up1to5Kb	NA	NA	NA	NA	NA	NA	NA	NA	NA	NA	NA
cg15807046	chr6	52438690	52438690	+	0.793908427555447	0.421671666937761	Up1to5Kb	TRAM2-AS1	cg15807046_TRAM2-AS1_Up1to5Kb	NA	NA	NA	NA	NA	NA	NA	NA	NA	NA	NA
cg00730857	chr4	1994281	1994281	-	0.493464987567885	0.832557351205714	Up1to5Kb	NELFA	cg00730857_NELFA_Up1to5Kb	NA	NA	NA	NA	NA	NA	NA	NA	NA	NA	NA
cg21418854	chr1	36771781	36771781	+	0.437332066507156	0.883093012863697	Promoters	SH3D21	cg21418854_SH3D21_Promoters	NA	NA	NA	NA	NA	NA	NA	NA	NA	NA	NA
cg18982073	chr17	42275458	42275458	-	0.3263129544636	0.633816561841858	Up1to5Kb	ATXN7L3	cg18982073_ATXN7L3_Up1to5Kb	NA	NA	NA	NA	NA	NA	NA	NA	NA	NA	NA
cg23894219	chr1	1356565	1356565	-	0.785762176953501	0.311369155540049	Up1to5Kb	ANKRD65	cg23894219_ANKRD65_Up1to5Kb	NA	NA	NA	NA	NA	NA	NA	NA	NA	NA	NA
cg23904224	chr8	19460443	19460443	-	0.593670058429523	0.900274534959483	Up1to5Kb	CSGALNACT1	cg23904224_CSGALNACT1_Up1to5Kb	NA	NA	NA	NA	NA	NA	NA	NA	NA	NA	NA
cg26585644	chr16	2302081	2302081	+	0.45503496853708	0.185739930166938	Up1to5Kb	AC009065.1	cg26585644_AC009065.1_Up1to5Kb	NA	NA	NA	NA	NA	NA	NA	NA	NA	NA	NA
cg08626653	chr7	100082322	100082322	+	0.177388489848021	0.732850238807049	Up1to5Kb	NYAP1	cg08626653_NYAP1_Up1to5Kb	NA	NA	NA	NA	NA	NA	NA	NA	NA	NA	NA
cg14267542	chr9	138372897	138372897	-	0.24311194134761	0.5839498911561	Up1to5Kb	PPP1R26-AS1	cg14267542_PPP1R26-AS1_Up1to5Kb	NA	NA	NA	NA	NA	NA	NA	NA	NA	NA	NA
cg25150721	chr1	100826388	100826388	+	0.770843482900506	0.26656132243163	Up1to5Kb	CDC14A	cg25150721_CDC14A_Up1to5Kb	NA	NA	NA	NA	NA	NA	NA	NA	Yes	NA	NA
cg16094412	chr1	6266029	6266029	-	0.431696403268052	0.0610205348738756	Promoters	RNF207-AS1	cg16094412_RNF207-AS1_Promoters	NA	NA	NA	NA	NA	NA	NA	NA	NA	NA	NA
cg05901895	chr11	88797932	88797932	-	0.350446425185337	0.732226616213038	Up1to5Kb	GRM5	cg05901895_GRM5_Up1to5Kb	NA	NA	NA	NA	NA	NA	NA	NA	NA	NA	NA
cg08274552	chr2	220491834	220491834	-	0.383711834987095	0.802068750650661	Promoters	AC009955.1	cg08274552_AC009955.1_Promoters	NA	NA	NA	NA	NA	NA	NA	NA	NA	NA	NA
cg05416180	chr3	188920619	188920619	+	0.804218909801645	0.238227736905212	Up1to5Kb	TPRG1	cg05416180_TPRG1_Up1to5Kb	NA	NA	NA	NA	NA	NA	NA	NA	NA	NA	NA
cg18634506	chr7	99007560	99007560	+	0.250032663608145	0.624410808812756	Up1to5Kb	BUD31	cg18634506_BUD31_Up1to5Kb	NA	NA	NA	NA	NA	NA	NA	NA	NA	NA	NA
cg20976694	chr18	55714052	55714052	+	0.159728827181373	0.577315199930998	Promoters	NEDD4L	cg20976694_NEDD4L_Promoters	NA	NA	NA	NA	NA	NA	NA	NA	NA	NA	NA
cg21615397	chr18	55714393	55714393	+	0.3751640794741	0.843135358409434	Promoters	NEDD4L	cg21615397_NEDD4L_Promoters	NA	NA	NA	NA	NA	NA	NA	NA	NA	NA	NA
cg09146232	chr17	64672129	64672129	+	0.329832998872198	0.822181553292406	Promoters	AC006947.1	cg09146232_AC006947.1_Promoters	NA	NA	NA	NA	NA	NA	NA	NA	NA	NA	NA
cg06419219	chr1	121260494	121260494	+	0.347194930964306	0.76001059141755	Promoters	EMBP1	cg06419219_EMBP1_Promoters	NA	NA	NA	NA	NA	NA	NA	NA	NA	NA	NA
cg25276752	chr19	17961566	17961566	-	0.827466327247888	0.416387492009568	Up1to5Kb	JAK3	cg25276752_JAK3_Up1to5Kb	NA	NA	NA	NA	NA	NA	NA	NA	NA	NA	NA
cg03996398	chr11	128813442	128813442	-	0.327169372692538	0.793483382308985	Up1to5Kb	TP53AIP1	cg03996398_TP53AIP1_Up1to5Kb	NA	NA	NA	NA	NA	NA	NA	NA	NA	NA	NA
cg23811942	chr11	128813470	128813470	-	0.261170724145646	0.73660963697444	Up1to5Kb	TP53AIP1	cg23811942_TP53AIP1_Up1to5Kb	NA	NA	NA	NA	NA	NA	NA	NA	NA	NA	NA
cg18115407	chr19	12941371	12941371	-	0.85587799959282	0.556467872106476	Up1to5Kb	RTBDN	cg18115407_RTBDN_Up1to5Kb	NA	NA	NA	NA	NA	NA	NA	NA	NA	NA	NA
cg13365543	chr11	9596475	9596475	+	0.518715711863944	0.19733690735674	Up1to5Kb	snoU13	cg13365543_snoU13_Up1to5Kb	NA	NA	NA	NA	NA	NA	NA	NA	NA	NA	NA
cg00102955	chr1	150230345	150230345	+	0.644475188309831	0.0597956130636272	Up1to5Kb	snoU13	cg00102955_snoU13_Up1to5Kb	NA	NA	NA	NA	NA	NA	NA	NA	NA	NA	NA
cg11342645	chr7	127979741	127979741	+	0.869759265608838	0.537185598035699	Up1to5Kb	RNU7-27P	cg11342645_RNU7-27P_Up1to5Kb	NA	NA	NA	NA	NA	NA	NA	NA	NA	NA	NA
cg18139406	chr1	12565983	12565983	+	0.813746976369109	0.366988318024817	Up1to5Kb	SNORA59A	cg18139406_SNORA59A_Up1to5Kb	NA	NA	NA	NA	NA	NA	NA	NA	NA	NA	NA
cg07478122	chr15	25230421	25230421	+	0.449641273546103	0.777871513300961	Up1to5Kb	SNORD108	cg07478122_SNORD108_Up1to5Kb	NA	NA	NA	NA	NA	NA	NA	NA	NA	NA	NA
cg24368491	chr15	25230868	25230868	+	0.434809520430045	0.772228191213492	Up1to5Kb	SNORD108	cg24368491_SNORD108_Up1to5Kb	NA	NA	NA	NA	NA	NA	NA	NA	NA	NA	NA
cg07954706	chr1	110164547	110164547	+	0.123028089600397	0.438081023836713	Up1to5Kb	AMPD2	cg07954706_AMPD2_Up1to5Kb	NA	NA	NA	NA	NA	NA	NA	NA	NA	NA	NA
cg04140212	chr2	85829138	85829138	+	0.474158443620023	0.200828476113487	Promoters	USP39	cg04140212_USP39_Promoters	NA	NA	NA	NA	NA	NA	NA	NA	NA	NA	NA
cg15296866	chr3	49000524	49000524	+	0.294065106167154	0.916162136153556	Up1to5Kb	ARIH2	cg15296866_ARIH2_Up1to5Kb	NA	NA	NA	NA	NA	NA	NA	NA	NA	NA	NA
cg00234261	chr7	151106082	151106082	+	0.575285328339092	0.150144976228092	Up1to5Kb	WDR86-AS1	cg00234261_WDR86-AS1_Up1to5Kb	NA	NA	NA	NA	NA	NA	NA	NA	NA	NA	NA
cg13016528	chr6	30615944	30615944	+	0.334381845426409	0.723052338155273	Up1to5Kb	C6orf136	cg13016528_C6orf136_Up1to5Kb	NA	NA	NA	NA	NA	NA	NA	NA	NA	NA	NA
cg18479711	chr2	240031454	240031454	-	0.483449394331915	0.935877057266602	Up1to5Kb	HDAC4	cg18479711_HDAC4_Up1to5Kb	NA	NA	NA	NA	NA	NA	NA	NA	NA	NA	NA
cg01942751	chr2	240031635	240031635	-	0.372207265848733	0.881097164218284	Up1to5Kb	HDAC4	cg01942751_HDAC4_Up1to5Kb	NA	NA	NA	NA	NA	NA	NA	NA	NA	NA	NA
cg21656251	chr2	240031700	240031700	-	0.364657334570384	0.745304298235645	Up1to5Kb	HDAC4	cg21656251_HDAC4_Up1to5Kb	NA	NA	NA	NA	NA	NA	NA	NA	NA	NA	NA
cg07609703	chr2	240032685	240032685	-	0.576155399682656	0.904444247816002	Up1to5Kb	HDAC4	cg07609703_HDAC4_Up1to5Kb	NA	NA	NA	NA	NA	NA	NA	NA	NA	NA	NA
cg16674467	chr3	46854311	46854311	-	0.465910177833077	0.210453871090094	Promoters	AC109583.1	cg16674467_AC109583.1_Promoters	NA	NA	NA	NA	NA	NA	NA	NA	NA	NA	NA
cg13718729	chr9	140056619	140056619	+	0.475823018205351	0.113300485106049	Promoters	GRIN1	cg13718729_GRIN1_Promoters	NA	NA	NA	NA	NA	NA	NA	NA	NA	NA	NA
cg18530511	chr3	159479909	159479909	+	0.470090106078115	0.896900111384536	Up1to5Kb	IQCJ-SCHIP1	cg18530511_IQCJ-SCHIP1_Up1to5Kb	NA	NA	NA	NA	NA	NA	NA	NA	NA	NA	NA
cg16970828	chr3	49851353	49851353	-	0.724372561550899	0.159677285634817	Up1to5Kb	UBA7	cg16970828_UBA7_Up1to5Kb	NA	NA	NA	NA	NA	NA	Yes	NA	NA	NA	NA
cg03523676	chr14	24540235	24540235	+	0.295224829456825	0.777410651360802	Promoters	CPNE6	cg03523676_CPNE6_Promoters	NA	NA	NA	NA	NA	NA	NA	NA	NA	NA	NA
cg09794680	chr14	24540452	24540452	+	0.328465470066426	0.682680264747544	Promoters	CPNE6	cg09794680_CPNE6_Promoters	NA	NA	NA	NA	NA	NA	NA	NA	NA	NA	NA
cg17410313	chr7	151064498	151064498	+	0.365372025464171	0.925588672255178	Up1to5Kb	NUB1	cg17410313_NUB1_Up1to5Kb	NA	NA	NA	NA	NA	NA	NA	NA	NA	NA	NA
cg00522231	chr2	9549277	9549277	-	0.29916942630516	0.943550171157934	Up1to5Kb	ITGB1BP1	cg00522231_ITGB1BP1_Up1to5Kb	NA	NA	NA	NA	NA	NA	NA	NA	NA	NA	NA
cg17787988	chr2	113954732	113954732	+	0.618947337084262	0.858295193799383	Promoters	PSD4	cg17787988_PSD4_Promoters	NA	NA	NA	NA	Yes	NA	NA	NA	NA	NA	NA
cg18770216	chr3	124491657	124491657	-	0.590544769443236	0.125547099829754	Up1to5Kb	ITGB5	cg18770216_ITGB5_Up1to5Kb	NA	NA	NA	NA	NA	NA	NA	NA	NA	NA	NA
cg09504092	chr1	212185528	212185528	-	0.649124959599154	0.0924579869569695	Promoters	INTS7	cg09504092_INTS7_Promoters	NA	NA	NA	NA	NA	NA	NA	NA	NA	NA	NA
cg07283011	chr3	133970158	133970158	-	0.40659304499505	0.865023151426257	Up1to5Kb	RYK	cg07283011_RYK_Up1to5Kb	NA	NA	NA	NA	NA	NA	NA	NA	NA	NA	NA
cg01092250	chr16	556146	556146	+	0.356322389174941	0.731068017934954	Up1to5Kb	RAB11FIP3	cg01092250_RAB11FIP3_Up1to5Kb	NA	NA	NA	NA	NA	NA	NA	NA	NA	NA	NA
cg09734162	chr16	557929	557929	+	0.307728899975053	0.832553460126258	Up1to5Kb	RAB11FIP3	cg09734162_RAB11FIP3_Up1to5Kb	NA	NA	NA	NA	NA	NA	NA	NA	NA	NA	NA
cg04812189	chr3	119963132	119963132	-	0.800223179246383	0.335132065139127	Promoters	GPR156	cg04812189_GPR156_Promoters	NA	NA	NA	NA	NA	NA	NA	NA	NA	NA	NA
cg20524040	chr20	62701344	62701344	+	0.669622239517896	0.44433181271139	Promoters	TCEA2	cg20524040_TCEA2_Promoters	NA	NA	NA	NA	NA	NA	NA	NA	NA	NA	NA
cg01307776	chr10	134774781	134774781	+	0.292327148811219	0.930432469408047	Up1to5Kb	LINC01168	cg01307776_LINC01168_Up1to5Kb	NA	NA	NA	NA	NA	NA	NA	NA	NA	NA	NA
cg23987897	chr10	134775949	134775949	+	0.503059113038154	0.106789512019124	Up1to5Kb	LINC01168	cg23987897_LINC01168_Up1to5Kb	NA	NA	NA	NA	NA	NA	NA	NA	NA	NA	NA
cg17233819	chr1	45266782	45266782	+	0.18343733886158	0.642513631047559	Up1to5Kb	PLK3	cg17233819_PLK3_Up1to5Kb	NA	NA	NA	NA	NA	Yes	NA	NA	NA	NA	NA
cg24364668	chr3	112359488	112359488	-	0.752168530285302	0.0918524119528166	Up1to5Kb	CCDC80	cg24364668_CCDC80_Up1to5Kb	NA	NA	NA	NA	NA	NA	NA	NA	NA	NA	NA
cg12113356	chr3	112359494	112359494	-	0.720636038488461	0.0589751298825919	Up1to5Kb	CCDC80	cg12113356_CCDC80_Up1to5Kb	NA	NA	NA	NA	NA	NA	NA	NA	NA	NA	NA
cg13287247	chr3	112359534	112359534	-	0.76089460773966	0.0860336650639905	Up1to5Kb	CCDC80	cg13287247_CCDC80_Up1to5Kb	NA	NA	NA	NA	NA	NA	NA	NA	NA	NA	NA
cg16198723	chr3	112359557	112359557	-	0.776376655509417	0.105279124251772	Up1to5Kb	CCDC80	cg16198723_CCDC80_Up1to5Kb	NA	NA	NA	NA	NA	NA	NA	NA	NA	NA	NA
cg04017672	chr1	182359056	182359056	-	0.436913217859871	0.095146887335759	Up1to5Kb	GLUL	cg04017672_GLUL_Up1to5Kb	NA	NA	NA	NA	NA	NA	NA	NA	NA	NA	NA
cg02117416	chr1	205897545	205897545	-	0.822463420199346	0.308844921556389	Up1to5Kb	SLC26A9	cg02117416_SLC26A9_Up1to5Kb	NA	NA	NA	NA	NA	NA	NA	NA	NA	NA	NA
ch.6.115952F	chr6	4060315	4060315	+	0.826320946253669	0.344924883009564	Up1to5Kb	PRPF4B	ch.6.115952F_PRPF4B_Up1to5Kb	NA	NA	NA	NA	NA	NA	NA	NA	NA	NA	NA
cg04607379	chr1	10676834	10676834	+	0.525627835824023	0.895341160541416	Promoters	RN7SL614P	cg04607379_RN7SL614P_Promoters	NA	NA	NA	NA	NA	NA	NA	NA	NA	NA	NA
cg16963852	chr3	150479084	150479084	+	0.241675731718982	0.751137859095564	Promoters	SIAH2-AS1	cg16963852_SIAH2-AS1_Promoters	NA	NA	NA	NA	NA	NA	NA	NA	NA	NA	NA
cg13120798	chr22	21090264	21090264	-	0.496519228899214	0.228813679342879	Up1to5Kb	PI4KA	cg13120798_PI4KA_Up1to5Kb	NA	NA	NA	NA	NA	NA	NA	NA	NA	NA	NA
cg06944249	chr1	2428270	2428270	+	0.530335383418018	0.843487452443096	Up1to5Kb	PLCH2	cg06944249_PLCH2_Up1to5Kb	NA	NA	NA	NA	NA	NA	NA	NA	NA	NA	NA
cg05962079	chr1	2428333	2428333	+	0.594721839106296	0.957207514453186	Up1to5Kb	PLCH2	cg05962079_PLCH2_Up1to5Kb	NA	NA	NA	NA	NA	NA	NA	NA	NA	NA	NA
cg06801994	chr13	113834082	113834082	-	0.419234993176982	0.923621731585146	Up1to5Kb	PCID2	cg06801994_PCID2_Up1to5Kb	NA	NA	NA	NA	NA	NA	NA	NA	NA	NA	NA
cg05958294	chr13	113834216	113834216	-	0.422909527331291	0.786737869093651	Up1to5Kb	PCID2	cg05958294_PCID2_Up1to5Kb	NA	NA	NA	NA	NA	NA	NA	NA	NA	NA	NA
cg16708174	chr3	158430962	158430962	-	0.832662887882303	0.294126387475	Up1to5Kb	RARRES1	cg16708174_RARRES1_Up1to5Kb	NA	NA	NA	NA	NA	NA	NA	NA	NA	NA	NA
cg17890233	chr7	6465684	6465684	-	0.843870344870802	0.231723587222582	Up1to5Kb	DAGLB	cg17890233_DAGLB_Up1to5Kb	NA	NA	NA	NA	NA	NA	NA	NA	NA	NA	NA
cg11069824	chr1	6205325	6205325	-	0.172231753145961	0.425958952675624	Up1to5Kb	CHD5	cg11069824_CHD5_Up1to5Kb	NA	NA	NA	NA	NA	NA	NA	NA	NA	NA	NA
cg19308227	chr1	6206323	6206323	-	0.465170363241685	0.825191996189499	Up1to5Kb	CHD5	cg19308227_CHD5_Up1to5Kb	NA	NA	NA	NA	NA	NA	NA	NA	NA	NA	NA
cg19808085	chr22	51040520	51040520	-	0.33257875434562	0.795152783426753	Promoters	CHKB	cg19808085_CHKB_Promoters	NA	NA	NA	NA	NA	NA	NA	NA	NA	NA	NA
cg08173919	chr22	51041213	51041213	-	0.478719847570246	0.923687488504036	Up1to5Kb	CHKB	cg08173919_CHKB_Up1to5Kb	NA	NA	NA	NA	NA	NA	NA	NA	NA	NA	NA
cg00256932	chr22	51041732	51041732	-	0.392785293529632	0.770923224064267	Up1to5Kb	CHKB	cg00256932_CHKB_Up1to5Kb	NA	NA	NA	NA	NA	NA	NA	NA	NA	NA	NA
cg02976323	chr7	140156225	140156225	-	0.42397785538733	0.884500060446621	Promoters	MKRN1	cg02976323_MKRN1_Promoters	NA	NA	NA	NA	NA	NA	NA	NA	NA	NA	NA
cg11828203	chr7	31014714	31014714	+	0.766900425369281	0.206107302026313	Up1to5Kb	GHRHR	cg11828203_GHRHR_Up1to5Kb	NA	NA	NA	NA	NA	NA	NA	NA	NA	NA	NA
cg00301679	chr7	150817013	150817013	+	0.445273268712312	0.851356570687204	Promoters	AGAP3	cg00301679_AGAP3_Promoters	NA	NA	NA	NA	NA	NA	NA	NA	NA	NA	NA
cg01169610	chr2	99135471	99135471	+	0.701931158791993	0.921828280075391	Promoters	INPP4A	cg01169610_INPP4A_Promoters	NA	NA	NA	NA	NA	NA	NA	NA	NA	NA	NA
cg03850035	chr2	222367110	222367110	-	0.437849416156695	0.75437410744297	Up1to5Kb	EPHA4	cg03850035_EPHA4_Up1to5Kb	NA	NA	NA	NA	NA	NA	NA	NA	NA	NA	NA
cg08611163	chr1	6266360	6266360	+	0.440008162280908	0.127337884255682	Up1to5Kb	RNF207	cg08611163_RNF207_Up1to5Kb	NA	NA	NA	NA	NA	NA	NA	NA	NA	NA	NA
cg11724055	chr1	23667475	23667475	-	0.803925981041479	0.440241922454564	Up1to5Kb	HNRNPR	cg11724055_HNRNPR_Up1to5Kb	NA	NA	NA	NA	NA	NA	NA	NA	NA	NA	NA
cg07578772	chr3	150420821	150420821	+	0.458017151025435	0.83226461429549	Up1to5Kb	ERICH6-AS1	cg07578772_ERICH6-AS1_Up1to5Kb	NA	NA	NA	NA	NA	NA	NA	NA	NA	NA	NA
cg14413165	chr9	130524573	130524573	-	0.671185902041633	0.324629906254179	Promoters	SH2D3C	cg14413165_SH2D3C_Promoters	NA	NA	NA	NA	NA	NA	NA	NA	NA	NA	NA
cg11615607	chr3	120004483	120004483	-	0.290582535211264	0.770179536729616	Promoters	GPR156	cg11615607_GPR156_Promoters	NA	NA	NA	NA	NA	NA	NA	NA	NA	NA	NA
cg03840504	chr3	122296369	122296369	+	0.772836255310021	0.459954118590128	Promoters	PARP15	cg03840504_PARP15_Promoters	NA	NA	NA	NA	NA	NA	NA	NA	NA	NA	NA
cg03842205	chr7	927934	927934	+	0.495578250049203	0.850144851815738	Up1to5Kb	GET4	cg03842205_GET4_Up1to5Kb	NA	NA	NA	NA	NA	NA	NA	NA	NA	NA	NA
cg21300187	chr17	38073560	38073560	-	0.624695490676622	0.901118128941633	Promoters	GSDMB	cg21300187_GSDMB_Promoters	NA	NA	NA	NA	NA	NA	NA	NA	NA	NA	NA
cg18411043	chr1	31221135	31221135	-	0.703939905084174	0.266254647043669	Up1to5Kb	LAPTM5	cg18411043_LAPTM5_Up1to5Kb	NA	NA	NA	NA	NA	NA	Yes	NA	NA	NA	NA
cg21160363	chr7	75892587	75892587	+	0.694893379655847	0.418718380016196	Up1to5Kb	SRRM3	cg21160363_SRRM3_Up1to5Kb	NA	NA	NA	NA	NA	NA	NA	NA	NA	NA	NA
cg03870188	chr13	113717830	113717830	+	0.444489939627651	0.90076100670789	Promoters	MCF2L	cg03870188_MCF2L_Promoters	NA	NA	NA	NA	NA	NA	NA	NA	NA	NA	NA
cg09508934	chr13	113717379	113717379	+	0.455849344855666	0.913969721237346	Up1to5Kb	MCF2L	cg09508934_MCF2L_Up1to5Kb	NA	NA	NA	NA	NA	NA	NA	NA	NA	NA	NA
cg24437834	chr1	1022530	1022530	-	0.543766504492002	0.847032080641397	Up1to5Kb	C1orf159	cg24437834_C1orf159_Up1to5Kb	NA	NA	NA	NA	NA	NA	NA	NA	NA	NA	NA
cg15565004	chr1	1022642	1022642	-	0.487982691100464	0.76361306559777	Up1to5Kb	C1orf159	cg15565004_C1orf159_Up1to5Kb	NA	NA	NA	NA	NA	NA	NA	NA	NA	NA	NA
cg19999567	chr1	1022900	1022900	-	0.160033186193708	0.754892556605588	Up1to5Kb	C1orf159	cg19999567_C1orf159_Up1to5Kb	NA	NA	NA	NA	NA	NA	NA	NA	NA	NA	NA
cg19856606	chr1	1022932	1022932	-	0.266271160269435	0.876683548257996	Up1to5Kb	C1orf159	cg19856606_C1orf159_Up1to5Kb	NA	NA	NA	NA	NA	NA	NA	NA	NA	NA	NA
cg13904806	chr1	874697	874697	+	0.869794328755672	0.439311543743795	Up1to5Kb	SAMD11	cg13904806_SAMD11_Up1to5Kb	NA	NA	NA	NA	NA	NA	NA	NA	NA	NA	NA
cg09780039	chr3	101569045	101569045	+	0.383476963507912	0.050796464864875	Up1to5Kb	NFKBIZ	cg09780039_NFKBIZ_Up1to5Kb	NA	NA	NA	NA	NA	Yes	NA	NA	NA	NA	NA
cg06282596	chr10	97175479	97175479	-	0.670144062791432	0.221538615929033	Up1to5Kb	SORBS1	cg06282596_SORBS1_Up1to5Kb	NA	NA	NA	NA	NA	NA	NA	NA	NA	NA	NA
cg20628942	chr13	114171501	114171501	+	0.486024236121306	0.869094271969953	Up1to5Kb	TMCO3	cg20628942_TMCO3_Up1to5Kb	NA	NA	NA	NA	NA	NA	NA	NA	NA	NA	NA
cg15287092	chr3	52479069	52479069	-	0.730254436318895	0.392134211323557	Up1to5Kb	SEMA3G	cg15287092_SEMA3G_Up1to5Kb	NA	NA	NA	NA	NA	NA	NA	NA	NA	NA	NA
cg02615833	chr5	175976342	175976342	-	0.818549395435904	0.561487797340313	Up1to5Kb	RN7SL684P	cg02615833_RN7SL684P_Up1to5Kb	NA	NA	NA	NA	NA	NA	NA	NA	NA	NA	NA
cg02057796	chr17	74530987	74530987	+	0.503259676392604	0.885455409754628	Up1to5Kb	PRCD	cg02057796_PRCD_Up1to5Kb	NA	NA	NA	NA	NA	NA	NA	NA	NA	NA	NA
ch.2.4104651R	chr2	206156946	206156946	+	0.770156324544643	0.272760204280538	Up1to5Kb	PARD3B	ch.2.4104651R_PARD3B_Up1to5Kb	NA	NA	NA	NA	NA	NA	NA	NA	NA	NA	NA
cg09134969	chr1	980304	980304	+	0.52161466004763	0.837276704803244	Up1to5Kb	AGRN	cg09134969_AGRN_Up1to5Kb	NA	NA	NA	NA	NA	NA	NA	NA	NA	NA	NA
cg11725182	chr1	5968678	5968678	-	0.506555077054842	0.762249170935579	Up1to5Kb	NPHP4	cg11725182_NPHP4_Up1to5Kb	NA	NA	NA	NA	NA	NA	NA	NA	NA	NA	NA
cg24007388	chr11	64408561	64408561	-	0.331665393523673	0.889430987383406	Up1to5Kb	NRXN2	cg24007388_NRXN2_Up1to5Kb	NA	NA	NA	NA	NA	NA	NA	NA	NA	NA	NA
cg23590273	chr21	44105265	44105265	+	0.380729152864047	0.891299738955104	Up1to5Kb	PDE9A	cg23590273_PDE9A_Up1to5Kb	NA	NA	NA	NA	NA	NA	NA	NA	NA	NA	NA
cg00626702	chr4	1647016	1647016	-	0.834646370000216	0.257968267860534	Up1to5Kb	FAM53A	cg00626702_FAM53A_Up1to5Kb	NA	NA	NA	NA	NA	NA	NA	NA	NA	NA	NA
cg16204989	chr13	101830996	101830996	-	0.412198056887775	0.890572914533079	Up1to5Kb	NALCN	cg16204989_NALCN_Up1to5Kb	NA	NA	NA	NA	NA	NA	NA	NA	NA	NA	NA
cg18852618	chr3	113897736	113897736	-	0.789108089861441	0.107606883823997	Promoters	DRD3	cg18852618_DRD3_Promoters	NA	NA	NA	NA	NA	NA	NA	NA	NA	NA	NA
ch.1.4190055F	chr1	214818353	214818353	+	0.843376645157229	0.464330719437151	Up1to5Kb	CENPF	ch.1.4190055F_CENPF_Up1to5Kb	NA	NA	NA	NA	NA	NA	NA	NA	NA	NA	NA
cg11617964	chr6	32118399	32118399	-	0.140219064297072	0.526213937050834	Up1to5Kb	PRRT1	cg11617964_PRRT1_Up1to5Kb	NA	NA	NA	NA	NA	NA	NA	NA	NA	NA	NA
cg16162018	chr20	2637439	2637439	+	0.506909996245633	0.827566417627128	Promoters	NOP56	cg16162018_NOP56_Promoters	NA	NA	NA	NA	NA	NA	NA	NA	NA	NA	NA
cg07941567	chr20	2637452	2637452	+	0.500142332294313	0.873176666914665	Promoters	NOP56	cg07941567_NOP56_Promoters	NA	NA	NA	NA	NA	NA	NA	NA	NA	NA	NA
cg07476798	chr1	2450741	2450741	-	0.435507953413559	0.926808164982931	Promoters	PANK4	cg07476798_PANK4_Promoters	NA	NA	NA	NA	NA	NA	NA	NA	NA	NA	NA
cg08418375	chr1	2451039	2451039	-	0.356221847121056	0.862517930615562	Promoters	PANK4	cg08418375_PANK4_Promoters	NA	NA	NA	NA	NA	NA	NA	NA	NA	NA	NA
cg24816916	chr7	1534200	1534200	-	0.5500296125411	0.94689063294643	Promoters	INTS1	cg24816916_INTS1_Promoters	NA	NA	NA	NA	NA	NA	NA	NA	NA	NA	NA
cg01591881	chr19	36612741	36612741	+	0.613312143329718	0.96640151577172	Promoters	TBCB	cg01591881_TBCB_Promoters	NA	NA	NA	NA	NA	NA	NA	NA	NA	NA	NA
cg09573795	chr4	4863874	4863874	+	0.38139154395777	0.69361874443942	Promoters	MSX1	cg09573795_MSX1_Promoters	NA	NA	NA	NA	NA	NA	NA	NA	NA	NA	NA
cg14277925	chr11	859532	859532	+	0.248347645225699	0.790899758163717	Up1to5Kb	TSPAN4	cg14277925_TSPAN4_Up1to5Kb	NA	NA	NA	NA	NA	NA	NA	NA	NA	NA	NA
cg27302675	chr6	90385873	90385873	-	0.339352369333382	0.831222102138619	Up1to5Kb	MDN1	cg27302675_MDN1_Up1to5Kb	NA	NA	NA	NA	NA	NA	NA	NA	NA	NA	NA
cg14869028	chr1	32042161	32042161	+	0.464248748404018	0.211022494022731	Up1to5Kb	TINAGL1	cg14869028_TINAGL1_Up1to5Kb	Yes	NA	NA	NA	NA	NA	NA	NA	NA	NA	NA
cg01427575	chr19	51171712	51171712	-	0.395080668926203	0.0966868529044072	Up1to5Kb	SHANK1	cg01427575_SHANK1_Up1to5Kb	NA	NA	NA	NA	NA	NA	NA	NA	NA	NA	NA
cg03793131	chr1	43833547	43833547	-	0.46845339392773	0.105936139460337	Up1to5Kb	ELOVL1	cg03793131_ELOVL1_Up1to5Kb	NA	NA	NA	NA	NA	NA	NA	NA	NA	NA	NA
cg24729481	chr1	43833600	43833600	-	0.472921213809166	0.0759626250757716	Up1to5Kb	ELOVL1	cg24729481_ELOVL1_Up1to5Kb	NA	NA	NA	NA	NA	NA	NA	NA	NA	NA	NA
cg24838029	chr1	43833615	43833615	-	0.496567336523504	0.0657832444562995	Up1to5Kb	ELOVL1	cg24838029_ELOVL1_Up1to5Kb	NA	NA	NA	NA	NA	NA	NA	NA	NA	NA	NA
cg16502826	chr1	970237	970237	+	0.280898213476549	0.628001937317717	Promoters	AGRN	cg16502826_AGRN_Promoters	NA	NA	NA	NA	NA	NA	NA	NA	NA	NA	NA
cg14899164	chr7	4823857	4823857	+	0.478305369103402	0.941995351661334	Up1to5Kb	AP5Z1	cg14899164_AP5Z1_Up1to5Kb	NA	NA	NA	NA	NA	NA	NA	NA	NA	NA	NA
cg22972055	chr7	872293	872293	+	0.47628953465166	0.852196824299755	Promoters	SUN1	cg22972055_SUN1_Promoters	NA	NA	NA	NA	NA	NA	NA	NA	NA	NA	NA
cg02290617	chr22	50513520	50513520	-	0.759118980828657	0.450901769422131	Promoters	MLC1	cg02290617_MLC1_Promoters	NA	NA	NA	NA	NA	NA	NA	NA	NA	NA	Yes
cg07992484	chr2	106724161	106724161	-	0.361253132251673	0.734104589756986	Up1to5Kb	UXS1	cg07992484_UXS1_Up1to5Kb	NA	NA	NA	NA	NA	NA	NA	NA	NA	NA	NA
cg25445101	chr17	26878566	26878566	-	0.729156550757369	0.90675709851299	Up1to5Kb	UNC119	cg25445101_UNC119_Up1to5Kb	NA	NA	NA	NA	NA	NA	NA	NA	NA	NA	NA
cg14096207	chr1	223407010	223407010	-	0.415509394679835	0.846590565021703	Up1to5Kb	SUSD4	cg14096207_SUSD4_Up1to5Kb	NA	NA	NA	NA	NA	NA	NA	NA	NA	NA	NA
cg25466245	chr1	223407095	223407095	-	0.409441438133084	0.896805765569437	Up1to5Kb	SUSD4	cg25466245_SUSD4_Up1to5Kb	NA	NA	NA	NA	NA	NA	NA	NA	NA	NA	NA
cg00729654	chr20	31123895	31123895	-	0.424402455300109	0.829994028646694	Promoters	NOL4L	cg00729654_NOL4L_Promoters	NA	NA	NA	NA	NA	NA	NA	NA	NA	NA	NA
cg00981070	chr1	2046702	2046702	+	0.517119309653009	0.947513435824593	Promoters	PRKCZ	cg00981070_PRKCZ_Promoters	NA	NA	NA	NA	NA	NA	NA	NA	NA	NA	NA
cg17426766	chr1	2046864	2046864	+	0.420071757711625	0.746610382117529	Promoters	PRKCZ	cg17426766_PRKCZ_Promoters	NA	NA	NA	NA	NA	NA	NA	NA	NA	NA	NA
ch.1.374405F	chr1	10177152	10177152	+	0.496333568409616	0.128382886523438	Up1to5Kb	UBE4B	ch.1.374405F_UBE4B_Up1to5Kb	NA	NA	NA	NA	NA	NA	NA	NA	NA	NA	NA
cg18884942	chr1	161679921	161679921	+	0.828700069121	0.359349734329406	Promoters	FCRLA	cg18884942_FCRLA_Promoters	NA	NA	NA	NA	NA	NA	NA	NA	NA	NA	NA
cg15150970	chr2	25473529	25473529	-	0.346106119286617	0.721160338875315	Up1to5Kb	DNMT3A	cg15150970_DNMT3A_Up1to5Kb	NA	NA	NA	NA	NA	NA	NA	NA	NA	NA	NA
cg26544247	chr2	25473781	25473781	-	0.240582675162299	0.632783722245352	Up1to5Kb	DNMT3A	cg26544247_DNMT3A_Up1to5Kb	NA	NA	NA	NA	NA	NA	NA	NA	NA	NA	NA
cg13072890	chr1	2038377	2038377	+	0.316734927366055	0.764936613313328	Up1to5Kb	PRKCZ	cg13072890_PRKCZ_Up1to5Kb	NA	NA	NA	NA	NA	NA	NA	NA	NA	NA	NA
cg11796233	chr1	2060236	2060236	+	0.450343267893383	0.802335369262657	Up1to5Kb	PRKCZ	cg11796233_PRKCZ_Up1to5Kb	NA	NA	NA	NA	NA	NA	NA	NA	NA	NA	NA
cg04840051	chr10	112582591	112582591	+	0.206507561299113	0.669425894215234	Promoters	RBM20	cg04840051_RBM20_Promoters	NA	NA	NA	NA	NA	NA	NA	NA	NA	NA	NA
cg25352134	chr19	23942073	23942073	+	0.30119677549281	0.715283612987716	Up1to5Kb	AC139769.1	cg25352134_AC139769.1_Up1to5Kb	NA	NA	NA	NA	NA	NA	NA	NA	NA	NA	NA
cg02490942	chr13	113491766	113491766	+	0.299742262641716	0.960561117008574	Up1to5Kb	ATP11A	cg02490942_ATP11A_Up1to5Kb	NA	NA	NA	NA	NA	NA	NA	NA	NA	NA	NA
cg15495091	chr13	113491819	113491819	+	0.516380306513457	0.947296095628958	Up1to5Kb	ATP11A	cg15495091_ATP11A_Up1to5Kb	NA	NA	NA	NA	NA	NA	NA	NA	NA	NA	NA
cg07132492	chr13	113492042	113492042	+	0.366921474181318	0.822480301849128	Up1to5Kb	ATP11A	cg07132492_ATP11A_Up1to5Kb	NA	NA	NA	NA	NA	NA	NA	NA	NA	NA	NA
cg03869495	chr13	113492269	113492269	+	0.572368959566443	0.923510125572469	Up1to5Kb	ATP11A	cg03869495_ATP11A_Up1to5Kb	NA	NA	NA	NA	NA	NA	NA	NA	NA	NA	NA
cg14025518	chr9	129973991	129973991	+	0.502161029784636	0.887262490767598	Promoters	RALGPS1	cg14025518_RALGPS1_Promoters	NA	NA	NA	NA	NA	NA	NA	NA	NA	NA	NA
cg06900899	chr2	241393833	241393833	-	0.173869548662454	0.7704641582843	Up1to5Kb	AC110619.1	cg06900899_AC110619.1_Up1to5Kb	NA	NA	NA	NA	NA	NA	NA	NA	NA	NA	NA
cg16644344	chr1	2100169	2100169	+	0.332171041169244	0.828079704066921	Promoters	PRKCZ	cg16644344_PRKCZ_Promoters	NA	NA	NA	NA	NA	NA	NA	NA	NA	NA	NA
cg25727019	chr1	2100365	2100365	+	0.542972345349183	0.892075448869383	Promoters	PRKCZ	cg25727019_PRKCZ_Promoters	NA	NA	NA	NA	NA	NA	NA	NA	NA	NA	NA
cg22796509	chr3	147110295	147110295	+	0.308323172054481	0.11635398255404	Promoters	ZIC1	cg22796509_ZIC1_Promoters	NA	NA	NA	NA	NA	NA	NA	NA	NA	NA	NA
cg19681793	chr6	169651645	169651645	-	0.790719980398747	0.230962706253225	Up1to5Kb	THBS2	cg19681793_THBS2_Up1to5Kb	NA	NA	NA	NA	NA	NA	NA	NA	NA	NA	NA
cg16457413	chr3	52269736	52269736	-	0.44394621676681	0.83381948269246	Up1to5Kb	TWF2	cg16457413_TWF2_Up1to5Kb	NA	NA	NA	NA	NA	NA	NA	NA	NA	NA	NA
cg02828993	chr3	42775696	42775696	-	0.744729419477263	0.3535809279132	Promoters	CCDC13	cg02828993_CCDC13_Promoters	NA	NA	NA	NA	NA	NA	NA	Yes	NA	NA	NA
cg27257822	chr3	184292880	184292880	+	0.656915659136861	0.414896909685398	Up1to5Kb	EPHB3	cg27257822_EPHB3_Up1to5Kb	NA	NA	NA	NA	NA	NA	NA	NA	NA	NA	NA
cg24294950	chr7	126752911	126752911	-	0.865494569855042	0.655212192661891	Promoters	GRM8	cg24294950_GRM8_Promoters	NA	NA	NA	NA	NA	NA	NA	NA	NA	NA	NA
cg03459811	chr3	48465320	48465320	-	0.733900138686182	0.304180319922137	Promoters	PLXNB1	cg03459811_PLXNB1_Promoters	NA	NA	NA	NA	NA	NA	NA	NA	NA	NA	Yes
cg16636721	chr21	47920571	47920571	+	0.525960737705106	0.0923697080146593	Up1to5Kb	DIP2A	cg16636721_DIP2A_Up1to5Kb	NA	NA	NA	NA	NA	NA	NA	NA	NA	NA	NA
cg22171829	chr7	95225520	95225520	-	0.448971501866263	0.0851308874169024	Up1to5Kb	PDK4	cg22171829_PDK4_Up1to5Kb	NA	NA	NA	NA	NA	NA	NA	NA	NA	NA	Yes
cg12596692	chr1	57773982	57773982	-	0.556021500654388	0.898392285684919	Up1to5Kb	DAB1	cg12596692_DAB1_Up1to5Kb	NA	NA	NA	NA	NA	NA	NA	NA	NA	NA	NA
cg18206768	chr7	2582681	2582681	-	0.66776669328058	0.870732390985394	Up1to5Kb	BRAT1	cg18206768_BRAT1_Up1to5Kb	NA	NA	NA	NA	NA	NA	NA	NA	NA	NA	NA
cg02176858	chr2	122286796	122286796	-	0.393849890275892	0.831808278555302	Up1to5Kb	CLASP1	cg02176858_CLASP1_Up1to5Kb	NA	NA	NA	NA	NA	NA	NA	NA	NA	NA	NA
cg06059056	chr3	13008969	13008969	-	0.583176619169471	0.0703859563940194	Up1to5Kb	IQSEC1	cg06059056_IQSEC1_Up1to5Kb	NA	NA	NA	NA	NA	NA	NA	NA	NA	NA	NA
cg11636127	chr6	10521715	10521715	+	0.8834029466733	0.560696700273523	Promoters	GCNT2	cg11636127_GCNT2_Promoters	NA	NA	NA	NA	NA	NA	NA	NA	NA	NA	NA
cg03860252	chr4	1799705	1799705	+	0.776054437522248	0.414646752667337	Up1to5Kb	FGFR3	cg03860252_FGFR3_Up1to5Kb	NA	NA	NA	NA	NA	NA	NA	NA	NA	NA	Yes
cg18656873	chr21	43809519	43809519	-	0.65403314550266	0.392439003622831	Promoters	TMPRSS3	cg18656873_TMPRSS3_Promoters	NA	NA	NA	NA	NA	NA	NA	NA	NA	NA	NA
cg19241468	chr3	122399344	122399344	+	0.724824886180907	0.190208247267842	Promoters	PARP14	cg19241468_PARP14_Promoters	NA	NA	NA	NA	NA	NA	NA	NA	NA	NA	NA
cg02069524	chr10	1234332	1234332	-	0.812577435206122	0.164358907525815	Up1to5Kb	ADARB2	cg02069524_ADARB2_Up1to5Kb	NA	NA	NA	NA	NA	NA	NA	NA	NA	NA	NA
cg02204442	chr10	1234378	1234378	-	0.825974585853291	0.170549637139965	Up1to5Kb	ADARB2	cg02204442_ADARB2_Up1to5Kb	NA	NA	NA	NA	NA	NA	NA	NA	NA	NA	NA
cg18685243	chr12	58015069	58015069	+	0.441104145195043	0.0706972640399229	Up1to5Kb	SLC26A10	cg18685243_SLC26A10_Up1to5Kb	NA	NA	NA	NA	NA	NA	NA	NA	NA	NA	NA
cg15906007	chr22	38890714	38890714	-	0.311336106844547	0.789270336728981	Promoters	DDX17	cg15906007_DDX17_Promoters	NA	NA	NA	NA	NA	NA	NA	NA	NA	NA	NA
cg10546888	chr22	38890734	38890734	-	0.338114191736996	0.815386464855344	Promoters	DDX17	cg10546888_DDX17_Promoters	NA	NA	NA	NA	NA	NA	NA	NA	NA	NA	NA
cg18169095	chr1	201353512	201353512	-	0.494125560202831	0.854335452570454	Up1to5Kb	LAD1	cg18169095_LAD1_Up1to5Kb	NA	NA	NA	NA	NA	NA	NA	NA	NA	NA	NA
cg02855981	chr2	26204237	26204237	-	0.470335009349139	0.829907270645957	Promoters	KIF3C	cg02855981_KIF3C_Promoters	NA	NA	NA	NA	NA	NA	NA	NA	NA	NA	NA
cg13691744	chr6	31842575	31842575	-	0.783088266463247	0.491936326400138	Up1to5Kb	SLC44A4	cg13691744_SLC44A4_Up1to5Kb	NA	NA	NA	NA	NA	NA	NA	NA	NA	NA	NA
cg07577824	chr20	17943403	17943403	-	0.825144754839886	0.321879717820204	Up1to5Kb	SNX5	cg07577824_SNX5_Up1to5Kb	NA	NA	NA	NA	NA	NA	Yes	NA	NA	NA	NA
ch.12.2890353F	chr12	132599781	132599781	+	0.381777138506164	0.120827871397642	Up1to5Kb	EP400P1	ch.12.2890353F_EP400P1_Up1to5Kb	NA	NA	NA	NA	NA	NA	NA	NA	NA	NA	NA
cg02957185	chr1	161068781	161068781	+	0.349040509045983	0.776347779979395	Promoters	KLHDC9	cg02957185_KLHDC9_Promoters	NA	NA	NA	NA	NA	NA	NA	NA	NA	NA	NA
cg12193277	chr22	39547181	39547181	-	0.203820247401511	0.550477249854711	Up1to5Kb	CBX7	cg12193277_CBX7_Up1to5Kb	NA	NA	NA	NA	NA	NA	NA	NA	NA	NA	NA
cg06937357	chr14	105837270	105837270	+	0.470795048008096	0.111203752583449	Up1to5Kb	RPS20P33	cg06937357_RPS20P33_Up1to5Kb	NA	NA	NA	NA	NA	NA	NA	NA	NA	NA	NA
cg14408339	chr9	130292387	130292387	-	0.563812308715969	0.843574377395237	Up1to5Kb	NIBAN2	cg14408339_NIBAN2_Up1to5Kb	NA	NA	NA	NA	NA	NA	NA	NA	NA	NA	NA
cg04006303	chr17	61934523	61934523	+	0.778380662122213	0.407759530407719	Up1to5Kb	TCAM1P	cg04006303_TCAM1P_Up1to5Kb	NA	NA	NA	NA	NA	NA	NA	NA	NA	NA	NA
cg24103475	chr11	126149274	126149274	-	0.711740172278101	0.351834580119417	Promoters	RPL35AP26	cg24103475_RPL35AP26_Promoters	NA	NA	NA	NA	NA	NA	NA	NA	NA	NA	NA
cg04517274	chr19	39217856	39217856	+	0.430696393770334	0.875036758455476	Promoters	ACTN4	cg04517274_ACTN4_Promoters	NA	NA	NA	NA	NA	NA	NA	NA	NA	NA	NA
cg25383568	chr19	39217721	39217721	+	0.326772978679434	0.917452089300816	Up1to5Kb	ACTN4	cg25383568_ACTN4_Up1to5Kb	NA	NA	NA	NA	NA	NA	NA	NA	NA	NA	NA
cg14158558	chr2	206585563	206585563	+	0.847680409563214	0.429940613964182	Up1to5Kb	NRP2	cg14158558_NRP2_Up1to5Kb	NA	NA	NA	NA	NA	NA	NA	NA	NA	NA	NA
cg01651169	chr7	98960493	98960493	+	0.619042263207508	0.88233871520882	Promoters	ARPC1A	cg01651169_ARPC1A_Promoters	NA	NA	NA	NA	NA	NA	NA	NA	NA	NA	NA
cg24969820	chr3	98497864	98497864	+	0.733836917167229	0.352056684115612	Up1to5Kb	ST3GAL6	cg24969820_ST3GAL6_Up1to5Kb	NA	NA	NA	NA	NA	NA	NA	NA	NA	NA	NA
cg04245250	chr9	35563833	35563833	-	0.62219691613334	0.287076193859768	Up1to5Kb	FAM166B	cg04245250_FAM166B_Up1to5Kb	NA	NA	NA	NA	NA	NA	NA	NA	NA	NA	NA
cg17875429	chr12	52432565	52432565	+	0.376203862907941	0.753991220240828	Up1to5Kb	NR4A1	cg17875429_NR4A1_Up1to5Kb	NA	NA	NA	NA	NA	NA	NA	NA	NA	NA	NA
cg25417842	chr7	150822987	150822987	+	0.386777099228181	0.845405254349283	Up1to5Kb	AGAP3	cg25417842_AGAP3_Up1to5Kb	NA	NA	NA	NA	NA	NA	NA	NA	NA	NA	NA
cg01878435	chr3	121774218	121774218	+	0.802554918501925	0.348748262754185	Promoters	CD86	cg01878435_CD86_Promoters	NA	NA	NA	NA	NA	NA	NA	NA	NA	NA	NA
cg17904988	chr1	161168451	161168451	-	0.419662774540294	0.0777606834971878	Up1to5Kb	ADAMTS4	cg17904988_ADAMTS4_Up1to5Kb	NA	NA	NA	NA	NA	NA	NA	Yes	NA	NA	NA
cg22235407	chr15	66209223	66209223	-	0.55268004120017	0.152771129858818	Up1to5Kb	MEGF11	cg22235407_MEGF11_Up1to5Kb	NA	NA	NA	NA	NA	NA	NA	NA	NA	NA	NA
cg08192872	chr7	72719729	72719729	-	0.674873337950158	0.916979092380041	Up1to5Kb	NSUN5	cg08192872_NSUN5_Up1to5Kb	NA	NA	NA	NA	NA	NA	NA	NA	NA	NA	NA
cg26050734	chr1	151689032	151689032	+	0.0928016424882147	0.302441901555174	Up1to5Kb	RIIAD1	cg26050734_RIIAD1_Up1to5Kb	NA	NA	NA	NA	NA	NA	NA	NA	NA	NA	NA
cg00424169	chr13	31506837	31506837	+	0.560592391510358	0.17898325101777	Promoters	TEX26	cg00424169_TEX26_Promoters	NA	NA	NA	NA	NA	NA	NA	NA	NA	NA	NA
cg09824558	chr15	44204582	44204582	-	0.445572510281634	0.893980680320268	Up1to5Kb	FRMD5	cg09824558_FRMD5_Up1to5Kb	NA	NA	NA	NA	NA	NA	NA	NA	NA	NA	NA
cg26189283	chr1	155109378	155109378	+	0.405329345422449	0.808629070259673	Up1to5Kb	SLC50A1	cg26189283_SLC50A1_Up1to5Kb	NA	NA	NA	NA	NA	NA	NA	NA	NA	NA	NA
cg23956190	chr7	1514455	1514455	-	0.613140461366174	0.976748332252129	Up1to5Kb	INTS1	cg23956190_INTS1_Up1to5Kb	NA	NA	NA	NA	NA	NA	NA	NA	NA	NA	NA
cg18417373	chr6	32077097	32077097	-	0.452300260129037	0.13108569568711	Promoters	TNXB	cg18417373_TNXB_Promoters	NA	NA	NA	NA	NA	NA	NA	NA	NA	NA	NA
cg16637813	chr17	41900587	41900587	-	0.808840742714966	0.455078303023811	Up1to5Kb	MPP3	cg16637813_MPP3_Up1to5Kb	NA	NA	NA	NA	NA	NA	NA	NA	NA	NA	NA
cg12536471	chr1	902653	902653	+	0.692870015484931	0.0993337582123722	Up1to5Kb	PLEKHN1	cg12536471_PLEKHN1_Up1to5Kb	NA	NA	NA	NA	NA	NA	NA	NA	NA	NA	NA
cg19016972	chr12	8012926	8012926	+	0.571913624218081	0.863096573380422	Promoters	AC006517.1	cg19016972_AC006517.1_Promoters	NA	NA	NA	NA	NA	NA	NA	NA	NA	NA	NA
cg23831876	chr2	65225988	65225988	+	0.800419847704011	0.320862300707394	Promoters	SLC1A4	cg23831876_SLC1A4_Promoters	NA	NA	NA	NA	NA	NA	NA	NA	NA	NA	NA
cg04871173	chr7	1883056	1883056	+	0.605614473213704	0.908314293168345	Up1to5Kb	AC104129.1	cg04871173_AC104129.1_Up1to5Kb	NA	NA	NA	NA	NA	NA	NA	NA	NA	NA	NA
cg17567838	chr6	33167488	33167488	-	0.106493132619065	0.388067452563708	Up1to5Kb	RXRB	cg17567838_RXRB_Up1to5Kb	NA	NA	NA	NA	NA	NA	NA	NA	NA	NA	NA
cg04564000	chr3	114343068	114343068	-	0.788756611789163	0.102135136154995	Promoters	ZBTB20	cg04564000_ZBTB20_Promoters	NA	NA	NA	NA	NA	NA	NA	NA	NA	NA	NA
cg03556243	chr3	114343779	114343779	-	0.771433057275072	0.0849280037910007	Promoters	ZBTB20	cg03556243_ZBTB20_Promoters	NA	NA	NA	NA	NA	NA	NA	NA	NA	NA	NA
cg27541604	chr1	159046451	159046451	-	0.859706640594917	0.570575588500128	Up1to5Kb	AIM2	cg27541604_AIM2_Up1to5Kb	NA	NA	NA	NA	NA	NA	NA	NA	NA	NA	NA
cg26195706	chr10	88391827	88391827	-	0.45634333721062	0.208451584019693	Promoters	RPL7AP8	cg26195706_RPL7AP8_Promoters	NA	NA	NA	NA	NA	NA	NA	NA	NA	NA	NA
cg06460013	chr16	775648	775648	-	0.54173283164184	0.832062666554575	Up1to5Kb	CCDC78	cg06460013_CCDC78_Up1to5Kb	NA	NA	NA	NA	NA	NA	NA	NA	NA	NA	NA
cg01937669	chr1	156589237	156589237	+	0.50296910406675	0.0998656857395424	Promoters	HAPLN2	cg01937669_HAPLN2_Promoters	NA	NA	NA	NA	NA	NA	NA	Yes	NA	NA	NA
cg13649658	chr9	140680393	140680393	+	0.778667214493704	0.369799072247307	Up1to5Kb	EHMT1	cg13649658_EHMT1_Up1to5Kb	NA	NA	NA	NA	NA	NA	NA	NA	NA	NA	NA
cg00004429	chr9	140681206	140681206	+	0.788575134978937	0.405699162831071	Up1to5Kb	EHMT1	cg00004429_EHMT1_Up1to5Kb	NA	NA	NA	NA	NA	NA	NA	NA	NA	NA	NA
cg05699304	chr1	17956219	17956219	+	0.735441418912736	0.445329551189394	Up1to5Kb	ARHGEF10L	cg05699304_ARHGEF10L_Up1to5Kb	NA	NA	NA	NA	NA	NA	NA	NA	NA	NA	NA
cg14870461	chr3	69062103	69062103	+	0.348534729012693	0.0958743223013247	Promoters	AC109587.1	cg14870461_AC109587.1_Promoters	NA	NA	NA	NA	NA	NA	NA	NA	NA	NA	NA
cg11071682	chr1	210411064	210411064	+	0.698344427558661	0.255656361152968	Promoters	SERTAD4	cg11071682_SERTAD4_Promoters	NA	NA	NA	NA	NA	NA	NA	NA	NA	NA	NA
cg11827925	chr7	30951498	30951498	+	0.777981771521279	0.431047146640127	Up1to5Kb	AQP1	cg11827925_AQP1_Up1to5Kb	NA	NA	NA	NA	NA	NA	NA	NA	NA	NA	NA
cg00639010	chr7	553693	553693	-	0.395304719482875	0.815508211494428	Up1to5Kb	PDGFA	cg00639010_PDGFA_Up1to5Kb	NA	NA	NA	NA	NA	NA	NA	NA	NA	NA	NA
cg09707038	chr2	47392853	47392853	-	0.393073967336231	0.895165434501853	Up1to5Kb	CALM2	cg09707038_CALM2_Up1to5Kb	NA	NA	NA	NA	NA	NA	NA	NA	NA	NA	NA
cg25735823	chr2	3261367	3261367	-	0.185035682888369	0.784917689916318	Up1to5Kb	EIPR1	cg25735823_EIPR1_Up1to5Kb	NA	NA	NA	NA	NA	NA	NA	NA	NA	NA	NA
cg22016779	chr2	230452311	230452311	-	0.679273197137556	0.349566711100715	Promoters	DNER	cg22016779_DNER_Promoters	NA	NA	NA	NA	NA	NA	NA	NA	NA	NA	NA
cg10479234	chr2	162277174	162277174	+	0.281370480629518	0.846034493620378	Up1to5Kb	SLC4A10	cg10479234_SLC4A10_Up1to5Kb	NA	NA	NA	NA	NA	NA	NA	NA	NA	NA	NA
cg02803996	chr6	28499379	28499379	-	0.809909143058588	0.41619015689562	Up1to5Kb	GPX6	cg02803996_GPX6_Up1to5Kb	NA	NA	NA	NA	NA	NA	NA	NA	NA	NA	NA
cg04208750	chr6	7137908	7137908	+	0.867373699249555	0.554430101393206	Up1to5Kb	RREB1	cg04208750_RREB1_Up1to5Kb	NA	NA	NA	NA	NA	NA	Yes	NA	NA	NA	NA
cg00334821	chr7	73508994	73508994	+	0.541923586397312	0.204160182607167	Up1to5Kb	LIMK1	cg00334821_LIMK1_Up1to5Kb	NA	NA	NA	NA	NA	NA	NA	NA	NA	NA	NA
cg08473199	chr2	219748503	219748503	+	0.487637857899164	0.0893801036026667	Promoters	WNT10A	cg08473199_WNT10A_Promoters	NA	NA	NA	NA	NA	NA	NA	NA	NA	NA	NA
cg01154445	chr2	206548171	206548171	+	0.314727649020815	0.776259307242194	Up1to5Kb	NRP2	cg01154445_NRP2_Up1to5Kb	NA	NA	NA	NA	NA	NA	NA	NA	NA	NA	NA
cg23491743	chr2	241989271	241989271	+	0.693617835601912	0.354557318911297	Up1to5Kb	SNED1	cg23491743_SNED1_Up1to5Kb	NA	NA	NA	NA	NA	NA	NA	NA	NA	NA	NA
cg23016632	chr1	1396169	1396169	+	0.79204194972975	0.535340509680432	Up1to5Kb	ATAD3C	cg23016632_ATAD3C_Up1to5Kb	NA	NA	NA	NA	NA	NA	NA	NA	NA	NA	NA
cg26232247	chr20	19915716	19915716	+	0.579608052782961	0.196205004455949	Promoters	RIN2	cg26232247_RIN2_Promoters	NA	NA	NA	NA	Yes	NA	NA	NA	NA	NA	NA
cg01957582	chr22	32341780	32341780	-	0.130668604388785	0.427374923868085	Promoters	C22orf24	cg01957582_C22orf24_Promoters	NA	NA	NA	NA	NA	NA	NA	NA	NA	NA	NA
cg07420274	chr2	171676306	171676306	+	0.215297612519106	0.826298204037735	Up1to5Kb	GAD1	cg07420274_GAD1_Up1to5Kb	NA	NA	NA	NA	NA	NA	NA	NA	NA	NA	NA
cg24824703	chr7	2801248	2801248	-	0.363871644881901	0.828160894076077	Up1to5Kb	GNA12	cg24824703_GNA12_Up1to5Kb	NA	NA	NA	NA	NA	NA	NA	NA	NA	NA	NA
cg01352076	chr6	168363221	168363221	+	0.601200375094575	0.928222121608752	Up1to5Kb	AFDN	cg01352076_AFDN_Up1to5Kb	NA	NA	NA	NA	NA	NA	NA	NA	NA	NA	NA
cg23564664	chr2	113997917	113997917	-	0.508835915753697	0.0970048281486028	Up1to5Kb	PAX8	cg23564664_PAX8_Up1to5Kb	NA	NA	NA	NA	NA	NA	NA	NA	NA	NA	NA
cg27437510	chr7	150817197	150817197	+	0.299115015655664	0.872132377593483	Up1to5Kb	AGAP3	cg27437510_AGAP3_Up1to5Kb	NA	NA	NA	NA	NA	NA	NA	NA	NA	NA	NA
cg16004767	chr10	97182445	97182445	-	0.738582157162689	0.339430437788712	Up1to5Kb	SORBS1	cg16004767_SORBS1_Up1to5Kb	NA	NA	NA	NA	NA	NA	NA	NA	NA	NA	NA
cg04846781	chr6	32077084	32077084	-	0.441586011182813	0.13930794931161	Up1to5Kb	TNXB	cg04846781_TNXB_Up1to5Kb	NA	NA	NA	NA	NA	NA	NA	NA	NA	NA	NA
cg13403689	chr6	32820641	32820641	-	0.38326691727655	0.145113595255279	Up1to5Kb	TAP1	cg13403689_TAP1_Up1to5Kb	NA	NA	NA	NA	NA	NA	NA	NA	NA	NA	NA
cg09479341	chr17	40119957	40119957	+	0.756224164225296	0.24677419111663	Up1to5Kb	CNP	cg09479341_CNP_Up1to5Kb	NA	NA	NA	NA	NA	NA	NA	NA	NA	NA	NA
cg07791011	chr3	62363922	62363922	-	0.251648519653269	0.694454373370918	Up1to5Kb	FEZF2	cg07791011_FEZF2_Up1to5Kb	NA	NA	NA	NA	NA	NA	NA	NA	NA	NA	NA
cg10740660	chr6	31740849	31740849	-	0.620234012844897	0.190949497438171	Promoters	VWA7	cg10740660_VWA7_Promoters	NA	NA	NA	NA	NA	NA	NA	NA	NA	NA	NA
cg22112841	chr6	31740938	31740938	-	0.749770877059245	0.273530208425441	Promoters	VWA7	cg22112841_VWA7_Promoters	NA	NA	NA	NA	NA	NA	NA	NA	NA	NA	NA
cg01140244	chr10	134498960	134498960	+	0.732994125375638	0.297806641652453	Up1to5Kb	INPP5A	cg01140244_INPP5A_Up1to5Kb	NA	NA	NA	NA	NA	NA	NA	NA	NA	NA	NA
cg01684901	chr3	184058405	184058405	+	0.500295933457215	0.915967627641187	Up1to5Kb	FAM131A	cg01684901_FAM131A_Up1to5Kb	NA	NA	NA	NA	NA	NA	NA	NA	NA	Yes	NA
cg12421110	chr13	42035731	42035731	+	0.857653122157013	0.536400345399186	Up1to5Kb	RGCC	cg12421110_RGCC_Up1to5Kb	NA	NA	NA	NA	NA	NA	NA	NA	NA	NA	NA
cg07026010	chr7	44506445	44506445	+	0.469870027548686	0.874825711233071	Up1to5Kb	AC004453.1	cg07026010_AC004453.1_Up1to5Kb	NA	NA	NA	NA	NA	NA	NA	NA	NA	NA	NA
cg08766099	chr4	734746	734746	+	0.506481687015744	0.791462378837724	Up1to5Kb	PCGF3	cg08766099_PCGF3_Up1to5Kb	NA	NA	NA	NA	NA	NA	NA	NA	NA	NA	NA
cg12877039	chr5	140857192	140857192	+	0.586495177435094	0.148325199471186	Up1to5Kb	RN7SL68P	cg12877039_RN7SL68P_Up1to5Kb	NA	NA	NA	NA	NA	NA	NA	NA	NA	NA	NA
cg20367923	chr6	169624501	169624501	-	0.683481011612579	0.318966083837594	Promoters	THBS2	cg20367923_THBS2_Promoters	NA	NA	NA	NA	NA	NA	NA	NA	NA	NA	NA
cg16179125	chr20	57582121	57582121	-	0.435298596684122	0.0876716238097642	Up1to5Kb	CTSZ	cg16179125_CTSZ_Up1to5Kb	NA	NA	NA	NA	Yes	NA	NA	NA	NA	NA	NA
cg10530568	chr10	134150506	134150506	+	0.695082829694322	0.286883750015414	Promoters	LRRC27	cg10530568_LRRC27_Promoters	NA	NA	NA	NA	NA	NA	NA	NA	NA	NA	NA
cg05951994	chr10	134150760	134150760	+	0.675564260732628	0.262457355964385	Promoters	LRRC27	cg05951994_LRRC27_Promoters	NA	NA	NA	NA	NA	NA	NA	NA	NA	NA	NA
cg18138842	chr4	649845	649845	-	0.83835558526132	0.468273577148653	Promoters	PDE6B-AS1	cg18138842_PDE6B-AS1_Promoters	NA	NA	NA	NA	NA	NA	NA	NA	NA	NA	NA
cg00450990	chr2	23751324	23751324	+	0.318040210841999	0.871270897259704	Up1to5Kb	KLHL29	cg00450990_KLHL29_Up1to5Kb	NA	NA	NA	NA	NA	NA	NA	NA	NA	NA	NA
cg24399122	chr6	70992907	70992907	-	0.553121304006855	0.111983347665022	Up1to5Kb	COL9A1	cg24399122_COL9A1_Up1to5Kb	NA	NA	NA	NA	NA	NA	NA	NA	NA	NA	NA
cg16403326	chr12	50359051	50359051	+	0.718140941988506	0.458000991955238	Up1to5Kb	AQP6	cg16403326_AQP6_Up1to5Kb	NA	NA	NA	NA	NA	NA	NA	NA	NA	NA	NA
cg17445840	chr3	101546486	101546486	-	0.790952259399182	0.110405342966107	Up1to5Kb	AC020651.1	cg17445840_AC020651.1_Up1to5Kb	NA	NA	NA	NA	NA	NA	NA	NA	NA	NA	NA
cg14769570	chr3	101546814	101546814	-	0.713505950507955	0.262051749716246	Up1to5Kb	AC020651.1	cg14769570_AC020651.1_Up1to5Kb	NA	NA	NA	NA	NA	NA	NA	NA	NA	NA	NA
cg08452766	chr1	36789496	36789496	-	0.729126576610183	0.406230509991492	Up1to5Kb	EVA1B	cg08452766_EVA1B_Up1to5Kb	NA	NA	NA	NA	NA	NA	NA	NA	NA	NA	NA
cg24223942	chr17	29152934	29152934	+	0.563042029682314	0.240779082494823	Up1to5Kb	AC127024.1	cg24223942_AC127024.1_Up1to5Kb	NA	NA	NA	NA	NA	NA	NA	NA	NA	NA	NA
cg07629165	chr21	45845365	45845365	+	0.763576285447591	0.50618144782298	Promoters	TRPM2	cg07629165_TRPM2_Promoters	NA	NA	NA	NA	NA	NA	NA	NA	NA	NA	NA
cg23492779	chr6	36928572	36928572	+	0.594710993959847	0.885422647537435	Up1to5Kb	PI16	cg23492779_PI16_Up1to5Kb	NA	NA	NA	NA	NA	NA	NA	NA	NA	NA	NA
cg24204951	chr2	239172084	239172084	-	0.757235621548341	0.249147008905678	Promoters	PER2	cg24204951_PER2_Promoters	NA	NA	NA	NA	NA	NA	NA	NA	NA	NA	NA
cg13707729	chr10	123326490	123326490	-	0.726390146806764	0.301319123187514	Up1to5Kb	FGFR2	cg13707729_FGFR2_Up1to5Kb	NA	NA	NA	NA	NA	NA	NA	NA	NA	NA	NA
cg00127408	chr9	139420471	139420471	-	0.721661296111113	0.281850945487237	Up1to5Kb	NOTCH1	cg00127408_NOTCH1_Up1to5Kb	NA	NA	NA	NA	NA	NA	NA	NA	NA	NA	NA
cg13659914	chr9	139420642	139420642	-	0.730295604183562	0.29021502762808	Up1to5Kb	NOTCH1	cg13659914_NOTCH1_Up1to5Kb	NA	NA	NA	NA	NA	NA	NA	NA	NA	NA	NA
cg26779406	chr9	139421104	139421104	-	0.718109398448459	0.283397472881432	Up1to5Kb	NOTCH1	cg26779406_NOTCH1_Up1to5Kb	NA	NA	NA	NA	NA	NA	NA	NA	NA	NA	NA
cg05880577	chr1	212783085	212783085	+	0.417395945452438	0.169233320779161	Up1to5Kb	ATF3	cg05880577_ATF3_Up1to5Kb	NA	NA	NA	NA	NA	NA	Yes	NA	NA	NA	NA
cg20169506	chr1	212783154	212783154	+	0.381669788346053	0.07681223519494	Up1to5Kb	ATF3	cg20169506_ATF3_Up1to5Kb	NA	NA	NA	NA	NA	NA	Yes	NA	NA	NA	NA
cg25929046	chr22	23409066	23409066	+	0.351913458076245	0.704931149119233	Up1to5Kb	GNAZ	cg25929046_GNAZ_Up1to5Kb	NA	NA	NA	NA	NA	NA	NA	NA	NA	NA	NA
cg00673191	chr21	37536923	37536923	+	0.349106177493892	0.78563529341575	Promoters	DOP1B	cg00673191_DOP1B_Promoters	NA	NA	NA	NA	NA	NA	NA	NA	NA	NA	NA
cg04422903	chr11	64108550	64108550	+	0.788302895362291	0.487744922049442	Up1to5Kb	CCDC88B	cg04422903_CCDC88B_Up1to5Kb	NA	NA	NA	NA	Yes	NA	NA	NA	NA	NA	NA
cg17943175	chr21	34638868	34638868	+	0.43545222490161	0.0702676241997479	Up1to5Kb	IL10RB	cg17943175_IL10RB_Up1to5Kb	NA	NA	NA	NA	NA	NA	NA	NA	NA	NA	NA
cg17506742	chr21	34638971	34638971	+	0.555122630876904	0.0781185794709724	Up1to5Kb	IL10RB	cg17506742_IL10RB_Up1to5Kb	NA	NA	NA	NA	NA	NA	NA	NA	NA	NA	NA
cg01855674	chr21	34639040	34639040	+	0.590096787266262	0.0584010761389805	Up1to5Kb	IL10RB	cg01855674_IL10RB_Up1to5Kb	NA	NA	NA	NA	NA	NA	NA	NA	NA	NA	NA
cg14280424	chr21	34639113	34639113	+	0.533572512463604	0.069111229881865	Up1to5Kb	IL10RB	cg14280424_IL10RB_Up1to5Kb	NA	NA	NA	NA	NA	NA	NA	NA	NA	NA	NA
cg08841511	chr10	86184581	86184581	+	0.580029402253755	0.0674260011706547	Promoters	CCSER2	cg08841511_CCSER2_Promoters	NA	NA	NA	NA	NA	NA	NA	NA	NA	NA	NA
cg25940827	chr1	22182100	22182100	-	0.66107801021328	0.968098953292359	Up1to5Kb	HSPG2	cg25940827_HSPG2_Up1to5Kb	NA	NA	NA	NA	NA	NA	NA	NA	NA	NA	NA
cg17420036	chr1	22182143	22182143	-	0.615050202050934	0.974884634793146	Up1to5Kb	HSPG2	cg17420036_HSPG2_Up1to5Kb	NA	NA	NA	NA	NA	NA	NA	NA	NA	NA	NA
cg25769732	chr1	92295946	92295946	-	0.655583684412365	0.182362526151079	Up1to5Kb	RN7SL653P	cg25769732_RN7SL653P_Up1to5Kb	NA	NA	NA	NA	NA	NA	NA	NA	NA	NA	NA
ch.16.406779R	chr16	11063656	11063656	+	0.709799471049516	0.28205998117659	Up1to5Kb	CLEC16A	ch.16.406779R_CLEC16A_Up1to5Kb	NA	NA	NA	NA	NA	NA	NA	NA	NA	NA	NA
cg03445663	chr2	242170236	242170236	-	0.393732027484469	0.972311505882459	Promoters	HDLBP	cg03445663_HDLBP_Promoters	NA	NA	NA	NA	NA	NA	NA	NA	NA	NA	NA
cg27381979	chr3	13537787	13537787	+	0.424360431714803	0.126572956522012	Promoters	HDAC11	cg27381979_HDAC11_Promoters	NA	NA	NA	NA	NA	NA	NA	NA	NA	NA	NA
cg13249008	chr11	67381930	67381930	-	0.577755057067917	0.215262754327768	Promoters	DOC2GP	cg13249008_DOC2GP_Promoters	NA	NA	NA	NA	NA	NA	NA	NA	NA	NA	NA
cg01966390	chr1	205428207	205428207	-	0.823198423231369	0.370980197378541	Up1to5Kb	LEMD1	cg01966390_LEMD1_Up1to5Kb	NA	NA	NA	NA	NA	NA	NA	NA	NA	NA	NA
cg21496780	chr7	942839	942839	-	0.508498695888636	0.863870590628459	Up1to5Kb	ADAP1	cg21496780_ADAP1_Up1to5Kb	NA	NA	NA	NA	NA	NA	NA	NA	NA	NA	NA
cg21166775	chr12	48152204	48152204	-	0.352664631825768	0.117528555010714	Up1to5Kb	RAPGEF3	cg21166775_RAPGEF3_Up1to5Kb	NA	NA	NA	NA	NA	NA	NA	NA	NA	NA	NA
cg18788313	chr1	35391769	35391769	-	0.465766661198878	0.829543850847025	Up1to5Kb	DLGAP3	cg18788313_DLGAP3_Up1to5Kb	NA	NA	NA	NA	NA	NA	NA	NA	NA	NA	NA
cg12653570	chr1	35392942	35392942	-	0.162327733577654	0.631440822465603	Up1to5Kb	DLGAP3	cg12653570_DLGAP3_Up1to5Kb	NA	NA	NA	NA	NA	NA	NA	NA	NA	NA	NA
cg00129651	chr17	38347710	38347710	+	0.454451783550862	0.0672144168457582	Promoters	RAPGEFL1	cg00129651_RAPGEFL1_Promoters	NA	NA	NA	NA	NA	NA	NA	NA	NA	NA	NA
cg02405476	chr20	44441818	44441818	+	0.487915523067642	0.162813030681465	Up1to5Kb	UBE2C	cg02405476_UBE2C_Up1to5Kb	NA	NA	NA	NA	NA	NA	NA	NA	NA	NA	NA
cg03969725	chr20	44442019	44442019	+	0.740135762924942	0.19254315039068	Up1to5Kb	UBE2C	cg03969725_UBE2C_Up1to5Kb	NA	NA	NA	NA	NA	NA	NA	NA	NA	NA	NA
cg04026927	chr10	95274920	95274920	+	0.265752059151945	0.773500767717385	Up1to5Kb	CEP55	cg04026927_CEP55_Up1to5Kb	NA	NA	NA	NA	NA	NA	NA	NA	NA	NA	NA
cg09976369	chr2	3199889	3199889	-	0.316023394872547	0.742135712526305	Up1to5Kb	EIPR1	cg09976369_EIPR1_Up1to5Kb	NA	NA	NA	NA	NA	NA	NA	NA	NA	NA	NA
cg17494897	chr2	3200012	3200012	-	0.314091897246622	0.907822748497532	Up1to5Kb	EIPR1	cg17494897_EIPR1_Up1to5Kb	NA	NA	NA	NA	NA	NA	NA	NA	NA	NA	NA
cg13980799	chr10	119000215	119000215	+	0.595276802161024	0.242363744549985	Promoters	SLC18A2	cg13980799_SLC18A2_Promoters	NA	NA	NA	NA	NA	NA	NA	NA	NA	NA	NA
cg00498305	chr10	119000236	119000236	+	0.579459275532705	0.167918863484663	Promoters	SLC18A2	cg00498305_SLC18A2_Promoters	NA	NA	NA	NA	NA	NA	NA	NA	NA	NA	NA
cg01350169	chr10	98862384	98862384	-	0.45458716277364	0.919194506368025	Up1to5Kb	SLIT1	cg01350169_SLIT1_Up1to5Kb	NA	NA	NA	NA	NA	NA	NA	NA	NA	NA	NA
cg18109798	chr12	20848473	20848473	+	0.836180469441123	0.403855289273385	Promoters	SLCO1C1	cg18109798_SLCO1C1_Promoters	NA	NA	NA	NA	NA	NA	NA	NA	NA	NA	Yes
ch.2.1615265F	chr2	71303421	71303421	+	0.555665056546595	0.150734553144144	Up1to5Kb	NAGK	ch.2.1615265F_NAGK_Up1to5Kb	NA	NA	NA	NA	NA	NA	NA	NA	NA	NA	NA
cg15079231	chr3	42572745	42572745	+	0.509134489504604	0.922681000110937	Up1to5Kb	VIPR1	cg15079231_VIPR1_Up1to5Kb	NA	NA	NA	NA	NA	NA	NA	NA	NA	NA	NA
cg14966346	chr14	104152124	104152124	-	0.515966636755182	0.9226484240296	Up1to5Kb	AL049840.2	cg14966346_AL049840.2_Up1to5Kb	NA	NA	NA	NA	NA	NA	NA	NA	NA	NA	NA
cg13982601	chr14	104153463	104153463	-	0.365862588129838	0.912955095590874	Up1to5Kb	AL049840.2	cg13982601_AL049840.2_Up1to5Kb	NA	NA	NA	NA	NA	NA	NA	NA	NA	NA	NA
cg06630241	chr12	93967711	93967711	-	0.377353246248319	0.79729790205472	Up1to5Kb	SOCS2-AS1	cg06630241_SOCS2-AS1_Up1to5Kb	NA	NA	NA	NA	NA	NA	NA	NA	NA	NA	NA
[truncated: 8,001 more rows]
